# Supplementary material for: Clinical data analysis research on tuberculosis based on machine learning
Source: Front Med (Lausanne). 2026 Apr 22;13:1785419. doi: 10.3389/fmed.2026.1785419 (PMC13143741; doi:10.3389/fmed.2026.1785419)
Supplement: Supplementary file 1 [file Table_1.xlsx]

## Sheet: PSM前467全
ID	Group（1药师干预；0药师未干预）	Length of Stay（day）	gender（0male/1female）	age	BMI	smoking	Drinking alcohol	Initial sputum smear	Co-diagnoses (1 tuberculous pleurisy; 2 Tuberculosis bronchitis; 3Hyperlipemia; 4 renal insufficiency; 5 liver loss; 6 Lung disease; 7 Gastrointestinal discomfort)	First Dose of INH（mg/kg）	First Dose of RFP（mg/kg）	Adverse events (1 anemia; 2 rash; 3 decreased vision; 4 gastrointestinal discomfort; 5 Arthralgia; 6 renal insufficiency; 7 Liver injury)	TSPOT.TB	CD4（%)	CD8(%)	WBC（10^6/L）	RBC(10^12/L )	NEUT(10^9/L )	LYMPH(10^9/L )	PLT（10^9/L）	HEMOGLOBIN（g/L）	TBIL（μmol/L）	ALBUMIN（g/L）	ALT(U/L	AST(U/L)	ALP(U/L)	Ccr1（mL/min）	SCr（μmol/L）	TC(mmol/L)	TG(mmol/L)	CRP(mg/L)	ESR（(mm/h)）	PCT(ng/mL)	UA(μmol/L )
184839	1	56	0	62	21.7993	0	0	0	0	4.7619	9.52381	0	1	445	145	4.08	3.29	3.1	0.6	329	100	8.9	28.5	42	29	64	101.819	59	0.93	3.1	61.3	52	0	164
185176	1	49	0	51	19.8413	1	0	1	0	5.35714	10.7143	0	1	785	421	4.22	4.17	2.26	1.52	164	127	7.7	40.6	36	27	78	71.6813	85	0.38	2.9	1.7	11	0	333
185208	1	25	0	59	19.2653	0	0	0	6	5.08475	10.1695	0	1	637	419	9.62	5.07	6.92	1.95	359	110	16.5	42.5	19	19	84	129.829	45	1.02	3.32	35.8	50	#NULL!	232
185476	1	53	1	53	18.6709	0	0	3	2	8.16327	9.18367		1	838	651	4.87	5.05	3.01	1.47	199	139	18.9	41.5	22	20	88	73.8295	60	0.57	3.94	9.4	8	0	186
185501	1	67	1	31	19.4674	0	0	0	5	7.54717	8.49057		1	684	466	5.81	4.07	4.11	1.17	286	120	35.1	40.2	17	22	71	103.5	58	0.41	3.34	18.7	26	0	329
185512	1	46	1	33	22.0386	0	0	1	0	6.66667	10		1	584	435	4.67	3.7	3.1	0.99	214	122	13	40.5	20	23	74	104.237	64	0.69	3.56	38.5	21	0.12	322
185549	1	56	1	67	21.0938	0	0	1	2	7.40741	8.33333		1	538	239	6.21	3.73	4.28	1.37	492	116	9.5	40	17	21	94	80.3178	51	0.82	4.53	17.1	67	0.06	204
185866	1	37	0	22	19.7531	0	0	0	0	4.6875	9.375		1	627	1037	7.6	4.4	4.69	2.28	261	137	31.7	45.4	16	19	75	124.76	74	0.48	3.8	2.2	4	0	363
185869	1	41	1	26	19.9481	0	0	0	7	5.66038	8.49057		1	870	581	2.69	3.68	1.06	1.32	291	111	8.1	40.5	18	20	63	136.486	46	0.39	3.03	1.5	5	#NULL!	574
185871	1	37	0	56	23.7118	0	0	0	0	6.34921	7.14286		1	1402	985	10.24	4.02	6.9	2.46	390	120	11.9	35.5	20	21	99	93.76	69	1.82	5.19	4.7	31	0	274
185903	1	58	0	24	20.9024	1	0	3	5	5.71429	8.57143		1	323	255	4.83	4.51	3.95	0.62	303	120	11.1	41.9	70	80	116	171.149	58	1.59	4.06	143.6	70	0.58	251
185981	1	83	0	62	22.1453	0	0	0	6	6.25	7.03125		1	99	162	4.85	3.48	3.76	0.32	352	88	22.9	32.8	44	33	117	152.567	40	0.91	3.82	107	101	0.15	247
185988	1	35	1	22	20.7031	0	0	0	0	7.54717	8.49057		1	966	1210	5.76	4.13	3.56	1.74	284	113	18.3	44.8	17	18	57	110.147	59	0.52	2.91	2.2	11	0	193
185993	1	83	0	67	15.0356	1	1	0	6；7	8.88889	10	4	1	608	411	9.8	4.74	8.03	0.99	401	135	12.2	40.7	28	24	95	91.2703	44	0.75	3.82	49	22	0.14	189
186175	1	58	0	52	21.9713	0	0	0	0	4.61538	9.23077		1	654	412	5.5	4.73	3.97	1.04	190	138	22.7	44.3	30	25	66	116.544	60	1.24	3.7	2.8	2	0	228
195787	1	37	1	24	18.5911	0	0	0	1	5.45455	8.18182		1	515	411	4.68	4.14	2.85	1.21	232	131	14.3	40.4	9	14	81	135.298	49	2.1	0.83	22.2	70	#NULL!	173
196790	1	35	0	36	24.0055	0	0	0	3	6.34921	7.14286		1	589	419	7.54	4.93	5.3	1.79	375	150	7.2	41.7	15	21	101	135.759	59	0.77	4.53	4.7	10	#NULL!	526
196811	1	56	0	85	21.9138	0	0	0	4；6	5.33333	8		1	2363	48	7.54	3.45	6.01	0.68	198	120	13.9	32.4	21	24	74	68.1458	74	0.86	3.89	87.3	99	0	316
196843	1	46	0	26	19.3772	0	0	0	0	7.14286	8.03571		1	1034	867	8.28	4.7	4.76	2.74	347	157	9.9	46.3	25	25	75	173.431	45	0.95	4.9	0.6	3	0.1	209
197919	1	88	1	56	18.75	0	0	0	0	6.25	9.375	1；3	1	307	311	5.69	4.41	4.86	0.68	172	131	18.8	43	17	20	115	130.929	32	1.35	5.88	1.6	23	#NULL!	258
198405	1	68	0	18	22.0386	1	0	0	0	6.66667	10		1	152	183	4.46	4.13	3.52	0.43	243	130	10.7	36.9	27	25	65	154.287	58	1.09	3.55	72.9	26	0.1	200
198468	1	62	1	30	20.83	0	0	1	0	7.69231	8.65385	2	1	455	281	4.76	4.41	3.29	0.98	269	122	9.5	40	8	13	77	141.518	42	1.8	0.8	0.8	20	0	205
199267	1	32	0	40	17.9592	0	0	0	6	5.45455	8.18182		1	308	136	4.82	4.07	3.52	0.59	220	119	7	35.7	10	11	61	156.365	43	0.72	2.85	48.5	34	#NULL!	179
199347	1	68	0	23	19.5918	0	0	0	1	6.66667	7.5	3	1	738	664	9.05	4.93	6.97	1.11	310	148	12.1	41.3	15	27	68	143.032	60	0.78	3.91	80	35	0	377
199348	1	62	0	72	24.7252	0	0	1	1；2；3	4.05405	6.08108		1	1348	668	6.11	4.26	3.26	2.19	156	131	8.2	38.2	24	30	55	104.264	59	1.36	3.13	4.2	12	#NULL!	242
199359	1	70	1	82	19.5312	0	0	1	4	8	9	2	1	612	430	5.99	3.2	4.07	1.26	302	87	7.4	33.8	86	65	76	48.604	62	1.56	2.38	14.7	99	0	301
199360	1	63	1	34	18.6851	0	0	0	5	7.40741	8.33333	5	1	698	488	7.92	3.6	5.88	1.68	285	112	6.6	35.2	293	33	45	156.524	38	0.85	2.73	0.6	29	2	144
200214	1	73	1	72	13.3333	0	0	0	4；6；7	10	15	1；4	1	208	296	6.2	4.44	4.75	0.8	255	124	6.5	30.1	9	18	73	46.0827	46	0.54	5.04	66	37	#NULL!	71
201471	1	93	1	27	21.3333	0	0	1	2	8.33333	9.375		1	482	226	3.95	4.21	3.14	0.5	251	117	7.7	38.9	11	22	55	165.77	34	0.7	3.94	41	72	0.11	225
202072	1	94	0	51	17.9151	0	0	2	1	7.54717	11.3208		1	368	351	9.03	4.15	7.22	0.62	395	122	7.6	32	12	16	64	108.802	53	0.42	2.78	43	44	0	215
202209	1	66	0	53	24.0882	0	0	3	0	6.25	9.375		1	416	288	5.45	4.61	3.63	1.03	165	144	16.8	40.9	26	20	53	100.101	68	0.66	2.64	1	2	#NULL!	162
202319	1	33	1	27	21.7993	0	0	0	0	6.34921	7.14286		1	742	516	6.22	4.09	3.78	1.56	223	112	11.7	40.6	7	15	79	164.389	45	0.9	3.44	0	6	0	175
202409	1	73	0	32	17.9592	1	1	2	1；2	7.27273	8.18182		1	559	206	6.8	4.74	5.1	0.94	320	134	8.6	37.8	22	18	79	127.397	57	0.88	2.97	47.8	53	0	307
203094	1	40	0	70	18.8189	0	0	0	6；7	6	9	2；4	1	267	127	6.48	4.07	5.25	0.55	227	129	20.1	29.5	71	43	129	70.1431	61	1.36	3.43	127	81	3.64	444
203228	1	60	0	44	19.5918	1	0	1	6	6.66667	7.5		1	767	240	3.66	3.81	1.49	1.3	381	113	7.1	38.3	10	18	70	140.831	50	0.6	3.37	31.8	76	0.05	564
203422	1	57	0	64	22.9819	1	0	0	6	5.55556	8.33333		1	512	250	5.95	5.08	4.2	1.24	274	157	14.1	37.5	10	14	78	111.491	60	1.2	3.03	13.4	13	0	412
203599	1	46	0	52	19.199	1	1	3	6	6.15385	6.92308		1	145	102	6.52	3.6	5.38	0.52	282	103	18.7	32.8	56	60	161	155.393	45	0.63	3.34	130	99	0	185
204272	1	99	0	36	21.8776	0	0	2	1	5.97015	8.95522	7	1	1048	617	10.44	4.75	6.37	2.46	402	140	16.6	39.3	13	12	94	193.599	44	2.09	4.11	31.5	62	0	416
204646	1	68	1	67	20.9572	0	0	2	3；7	7.27273	8.18182		1	424	110	5.7	3.65	4.5	0.62	215	109	14.4	29.1	21	44	97	97.0248	43	0.67	3.18	40.4	67	0.24	168
204826	1	41	1	29	23.4236	0	0	0	0	4.7619	9.52381	2；4	0	1092	419	7.47	4.22	4.69	1.99	364	118	10.2	40	7	12	66	186.322	39	0.69	2.9	1.3	11	0	382
205011	1	49	0	45	22.7732	0	0	0	0	4.83871	9.67742		1	358	195	6.55	4.58	5.02	0.78	423	134	17	37.9	20	14	102	167.453	43	1.4	5.23	69.9	94	0	185
205013	1	29	1	33	17.6254	0	0	1	0	6.81818	10.2273	0	1	1068	807	8.79	4.13	6.38	1.63	562	111	5	35.5	16	19	107	95.925	51	#NULL!	#NULL!	1.7	67	0	227
205024	1	46	0	65	17.284	0	0	3	7	5.35714	10.7143	3；4	1	744	462	8.44	4.27	5.86	1.42	356	116	8.6	29.6	11	19	63	100.676	51	0.73	3.51	31.5	95	0	326
205030	1	36	1	52	23.1911	0	0	0	0	5.45455	10.9091		1	704	291	5.1	3.92	2.76	1.5	263	110	10.4	37.3	8	17	48	132.351	38	1.02	3.42	1.1	35	0	188
205146	1	67	0	29	19.8177	0	0	1	2	6.66667	10	2；4	1	375	222	8.24	4.71	5.84	1.09	245	143	8.1	37.4	10	14	61	113.081	72	1.5	3.31	63	38	0.06	267
205173	1	41	0	63	22.6757	1	0	0	6	6.25	9.375		0	248	310	5.7	4.08	4.54	0.61	160	131	18.4	40	8	16	79	100.407	60	0.87	4.44	1.2	9	0.05	443
205352	1	82	0	67	20.7612	1	0	0	6	6.66667	10		1	616	150	5.03	4.03	3.37	0.72	304	126	14	33.3	22	28	117	86.3633	62	0.46	2.13	3.4	12	#NULL!	302
205578	1	75	1	52	24.974	1	1	3	6	6.66667	10		1	699	309	4.07	3.86	2.14	1.28	269	117	5.7	35.5	10	12	55	127.594	43	1.6	4.1	34.4	28	#NULL!	252
206274	1	48	0	22	21.83	0	0	0	0	5.17241	10.3448	5	1	838	264	7.63	3.97	5.18	1.86	367	103	6.3	42.9	8	16	67	157.863	53	#NULL!	#NULL!	1.1	63	#NULL!	375
206283	1	62	0	65	16.6525	0	0	2	0	6.38298	9.57447	1	1	865	200	9.63	4.85	7.12	1.7	401	142	3	29.2	32	30	69	93.6802	46	#NULL!	#NULL!	3.8	49	0	402
206479	1	40	0	55	22.6562	0	0	0	0	5.17241	10.3448	2	1	737	433	5.91	4.44	4.39	1.09	327	144	8.6	37.8	39	22	82	105.735	57	#NULL!	#NULL!	2.1	15	#NULL!	245
206737	1	49	1	66	25.7117	0	0	2	0	4.28571	8.57143		1	471	230	6.27	4.59	4.32	1.03	245	125	6.7	37	7	19	106	105.542	51	1	2.97	9.5	21	0	284
206753	1	49	0	43	21.6128	0	1	3	0	6.55738	9.83607		1	1242	608	8.5	4.75	6.13	1.57	390	146	4.9	38.8	12	14	122	153.904	47	#NULL!	#NULL!	48	34	0	259
206798	1	45	1	42	20.7612	0	1	0	2；6	6.66667	7.5		1	798	398	7.47	3.71	5.22	1.6	184	107	6.7	40.8	20	21	82	124.694	49	2.1	4.02	0.7	14	0	266
206866	1	43	0	38	36.8481	0	0	0	1	5.76923	5.76923	4	1	637	419	4.99	4.89	3.28	1.37	270	157	8.8	45.3	25	30	74	249.389	52	0.97	3.77	17	4	0	561
206898	1	16	0	33	24.6914	0	0	0	3	5	7.5		1	641	413	8.37	5.13	5.28	3.11	289	151	6.3	39.8	19	18	83	153.89	68	2.15	4.43	41.1	57	#NULL!	443
206959	1	49	1	37	30.4688	0	0	0	0	3.84615	7.69231	4	1	1523	603	9.42	4.78	6.28	2.27	286	135	8	30.2	29	18	60	128.435	65	1.34	3.78	28.5	25	#NULL!	402
207312	1	88	1	68	20	0	1	0	0	6.66667	10	3；4	1	466	312	4.67	4.26	2.99	1.09	186	128	13.5	39.4	21	17	110	88.5986	38	1.17	3.9	0.8	32	#NULL!	175
207394	1	54	1	48	18.4265	0	0	0	1	6.52174	9.78261		1	376	215	4.48	4.12	3.2	0.78	443	86	9.2	39	6	15	84	104.704	42	1.68	3.98	55.7	62	0	193
207427	1	58	0	64	21.0077	1	1	0	3	6.66667	7.5	4	1	736	274	4.74	4.55	2.54	1.54	294	145	14.2	38.4	18	18	45	84.4632	66	0.92	3.78	5.5	15	#NULL!	306
207428	1	54	0	35	16.845	0	0	0	0	5.88235	8.82353		1	561	418	8.49	4.23	7.24	0.87	198	140	12.2	43.6	26	18	99	90.923	72	#NULL!	#NULL!	1.7	26	0	275
207507	1	21	1	69	17.6254	0	0	0	0	6.81818	10.2273	3	1	427	326	6.55	4.71	5.23	0.85	303	132	9.1	33.7	9	17	83	92.7489	35	1.2	5.6	69	31	#NULL!	223
207660	1	43	0	70	24.5675	0	0	0	0	4.22535	6.33803		0	1076	1327	6.37	4.11	2.52	3.28	268	130	9.3	37.1	9	16	50	94.9343	64	1.97	4.35	0	8	0	269
207729	1	72	1	81	23.1377	0	0	2	2；4	8.69565	9.78261	4	0	254	525	9.59	3.47	8.22	1	306	114	9.7	36.1	4	18	115	57.5545	49	0.5	3.98	2.6	35	0	284
207811	1	49	1	63	19.433	0	0	0	4	5.88235	11.7647	5	0	381	210	6.93	4.13	5.26	0.87	403	117	7.5	32.6	22	#NULL!	54	69.1631	59	1.06	4.26	141.2	62	0	180
208123	1	32	1	33	22.2063	0	0	0	0	6.77966	10.1695		1	1176	510	5.15	4.06	2.85	2.02	220	129	7.6	41.9	9	13	48	156.19	42	#NULL!	#NULL!	1	15	#NULL!	243
208130	1	40	0	58	21.7993	0	0	0	0	6.34921	9.52381		1	273	296	2.67	4.72	1.49	0.93	154	149	11.3	38.6	18	15	58	86.5124	73	1.3	5.22	0.3	6	0	258
208314	1	49	0	65	21.9136	0	0	0	1；7	5.6338	8.4507		1	390	196	4.98	4.68	3.62	0.66	289	143	17.7	39.9	21	23	79	74.8251	87	1.03	3.35	64	17	0.15	345
208452	1	52	0	63	26.4463	1	0	0	5；6	5.55556	8.33333		1	859	944	5.79	2.02	4.23	1.06	438	97	35	33.1	50	45	144	111.107	61	1.51	3.93	61.7	99	0.06	228
208594	1	70	0	38	27.7778	0	0	0	3	4.44444	6.66667		1	1242	3042	7.57	4.74	4.95	3.03	337	159	9.7	42.7	26	22	81	196.886	57	2.7	4.72	1.4	5	0	355
208721	1	43	0	26	23.1481	0	0	0	0	5.33333	8		1	472	399	3.78	5.01	2.4	1.13	196	148	12.8	45.8	19	20	78	141.248	74	0.46	2.83	20	8	0	483
208785	1	61	0	55	19.1001	1	0	1	3；6	5.76923	8.65385	2；4	1	299	175	6.67	4.47	5.21	0.68	408	133	4.6	36.8	12	11	73	112.571	48	1	4.24	39	84	0.05	241
208825	1	39	1	30	21.2585	0	0	3	0	5	10	4	1	1066	511	4.1	4.15	1.46	2.24	222	127	7.8	41.5	9	24	38	122.468	56	#NULL!	#NULL!	1.1	15	#NULL!	310
209235	1	74	0	54	24.2215	0	0	1	1；2；6	4.28571	8.57143		0	637	419	5.53	4.61	4.77	0.29	264	120	7.7	31	9	23	65	163.543	45	#NULL!	#NULL!	0.1	80	95.4	301
209271	1	35	0	66	20.0796	1	1	0	1；6	5.35714	10.7143		1	321	228	4.42	4.21	2.97	0.74	300	129	9.8	31	27	29	77	75.6122	67	#NULL!	#NULL!	0	50	0	264
209275	1	46	0	30	20.7612	0	0	0	0	6.66667	10		1	283	150	2.87	4.45	2.08	0.49	341	120	9.3	40.7	21	30	78	118.654	68	#NULL!	#NULL!	0.5	32	0.07	462
209301	1	50	1	34	22.6562	0	0	0	1；2	5.17241	10.3448		1	388	144	3.35	4.29	2.32	0.63	285	120	7.5	35.1	34	23	73	172.662	37	1.05	4	29.5	59	0	158
209458	1	43	1	36	18.7783	0	0	0	0	5.66038	8.49057	4	0	606	432	4.48	3.7	2.87	1.31	171	117	17.6	45.6	12	16	64	116.89	49	#NULL!	#NULL!	0	3	#NULL!	264
209488	1	56	1	28	20.9573	0	0	3	1	4.83871	9.67742	2	1	645	449	2.97	4.37	1.03	1.63	164	129	6.5	40.7	4	16	54	124.408	58	0.9	2.98	1.6	21	#NULL!	248
209831	1	37	0	34	16.7062	0	0	0	1	6	9		1	522	139	7.23	3.45	5.39	0.77	323	112	16.6	39.2	12	24	80	147.255	44	#NULL!	#NULL!	0	50	0.05	167
209935	1	35	0	38	27.3588	0	0	0	0	3.75	7.5		0	207	127	4.66	4.07	2.93	1.2	302	120	14.8	43.6	24	23	61	184.732	54	0.88	2.67	17	6	0.08	198
210160	1	77	0	44	21.048	1	0	0	1	5.17241	10.3448		1	276	178	4.73	3.89	4.73	1.47	327	120	15.6	38.8	27	26	119	108.045	63	1.75	4.74	41.2	75	#NULL!	244
210169	1	35	0	58	22.4913	0	0	0	0	4.61538	9.23077		1	267	114	7.4	4.14	6.22	0.45	225	113	11.4	35.6	21	24	99	106.818	61	#NULL!	#NULL!	42.1	40	0.2	211
210468	1	53	1	69	25.4581	0	0	0	6	4.22535	8.4507		1	439	424	4.24	2.83	2.63	1.07	250	78	6.8	32.9	26	20	92	19.6187	267	#NULL!	#NULL!	0.9	27	0.07	481
210471	1	28	0	27	24.5435	0	0	0	1	3.57143	7.14286		1	594	597	6.22	3.91	4.69	0.99	199	124	15.3	36.2	27	23	67	168.173	69	#NULL!	#NULL!	113.7	38	0.07	228
210493	1	44	1	33	27.1416	0	0	0	0	4.10959	8.21918		1	697	350	5.71	4.09	3.6	1.46	205	124	11.2	38.5	35	19	88	184.467	44	#NULL!	#NULL!	0.2	7	0	374
210678	1	50	0	33	29.3658	1	0	0	0	4.34783	6.52174		1	1132	411	4.29	4.22	1.84	1.88	331	138	8.4	42.1	40	27	71	150.428	80	1.15	3.58	1.2	10	0	474
210761	1	61	0	24	17.5556	1	0	2	2	5.45455	10.9091		0	637	419	4.45	4.95	1.74	2.36	235	147	22.8	55.4	44	29	65	127.861	61	#NULL!	#NULL!	0.5	2	#NULL!	292
210823	1	138	0	45	20.7612	0	0	0	0	5	10		1	637	419	5.71	5.15	3.05	2.27	243	158	14.9	31.7	20	22	62	193.562	36	0.9	2.83	20	99	0	199
210849	1	26	0	61	20.2812	0	0	0	1	5	10		1	257	336	7.03	3.17	5.65	0.96	199	93	8.3	32.6	31	52	101	125.97	46	2.1	1.16	35	80	#NULL!	498
211058	1	72	0	22	30.8642	0	0	0	1；2	4	6		1	637	419	5.26	7.57	3.19	1.13	316	114	11.8	36.2	12	22	43	189.808	76	#NULL!	#NULL!	47.6	16	0.08	635
211666	1	48	0	26	23.5898	0	0	0	1	3.79747	7.59494		1	204	130	4.25	3.67	3.14	0.52	336	111	9.4	32.3	76	28	113	177.577	62	#NULL!	#NULL!	124.6	99	0.2	141
211672	1	50	0	18	21.2953	0	0	0	0	4.7619	9.52381		1	1132	911	9.87	4.96	6.06	2.99	312	150	12.5	43.2	26	17	103	144.555	65	0.66	3.69	1.2	13	#NULL!	392
211698	1	47	0	74	19.4674	0	0	0	6	5.66038	8.49057	2；4	0	457	224	6.72	3.84	5.26	0.6	124	122	14.8	38	28	26	55	85.5257	50	0.51	2.44	7.1	14	0	59
211703	1	41	0	20	23.6713	0	0	0	3	4	8		1	711	543	5.42	5.25	2.94	2.09	200	152	16.9	43.9	6	14	77	105.793	104	#NULL!	#NULL!	6.9	12	0.06	316
211828	1	42	1	73	19.9792	0	0	0	6	6.25	9.375		1	947	399	5.09	2.9	2.91	1.59	257	101	18.5	41.2	32	29	71	95.4803	35	#NULL!	#NULL!	1	23	0	174
211912	1	45	1	62	26.8923	0	0	0	0	4	8		1	817	473	7.32	3.9	5.67	0.98	481	120	10	39	20	22	96	110.525	55	#NULL!	#NULL!	55	81	0	262
211916	1	50	1	66	25.6837	0	0	2	2；3	7.40741	8.33333	1	1	495	201	4.83	3.98	2.85	1.58	273	122	12.2	43.2	7	15	96	81.4181	51	1.41	5.48	0.9	42	#NULL!	255
211939	1	30	0	38	22.7204	1	0	1	0	5.88235	8.82353		1	221	175	8.08	5.8	6.37	0.93	305	112	12.6	37.5	18	18	121	159.985	53	1.11	3.22	29	20	0	254
211952	1	48	0	22	16.9172	0	0	3	4；7	7.54717	8.49057		0	18	18	2.62	3.02	2.34	0.17	192	75	20.7	19	24	32	99	186.475	41	#NULL!	#NULL!	93	27	1.36	162
212021	1	25	0	56	20.202	1	0	0	0	5.45455	10.9091		1	637	419	6.18	3.71	4.46	1.14	177	107	6.1	32.8	17	12	83	148.63	38	1.12	4.23	13.4	80	#NULL!	346
212135	1	44	1	53	19.4734	0	0	2	0	6.25	9.375	2	1	756	202	7.03	3.17	5.65	0.96	199	93	8	37.1	16	27	95	98.6219	44	1.1	4.1	1.4	47	0	300
212183	1	44	0	64	24.2215	0	0	0	3；7	4.28571	8.57143		1	1066	636	5	4.26	2.99	1.52	204	139	11.9	48.1	17	20	78	110.232	59	4.06	6.19	0.3	40	0	340
212258	1	42	0	53	19.487	0	0	0	0	5.45455	8.18182		1	784	541	3.8	3.89	1.85	1.48	306	116	9.2	40	33	18	109	158.098	37	0.94	6.13	1.9	24	0.12	251
212341	1	39	1	61	21.4844	0	0	0	4	7.27273	10.9091		1	916	350	4.85	3.93	2.53	2.05	256	114	9.4	39.6	9	13	78	61.849	73	1.25	4.75	2.3	13	0	163
212425	1	38	1	68	23.4221	0	0	0	4；6	7.01754	7.89474		1	461	236	3.9	4.34	2.44	0.98	343	133	6.3	37.9	9	16	104	68.783	62	1.28	4.43	3	65	0	192
212722	1	15	1	29	17.2248	0	0	1	0	6.97674	10.4651		1	630	373	4.31	4.14	2.72	1.11	192	122	6.8	41.7	20	20	79	127.172	39	#NULL!	#NULL!	1	18	0	288
212732	1	33	0	50	22.0386	1	0	0	1；6	5	10		1	637	419	4.79	3.39	3.86	0.53	267	92	13.1	31.6	76	#NULL!	176	117.883	56	0.63	3.62	10	87	#NULL!	160
212784	1	42	1	34	16.4062	0	0	0	1	7.14286	10.7143		1	637	419	6.86	3.98	5.6	0.78	318	107	7	34.2	8	14	63	112.833	41	#NULL!	#NULL!	141	91	0.2	191
212796	1	33	0	72	19.047	1	0	0	4	5.08475	7.62712		1	668	308	5.01	4.15	3.29	1.23	180	138	11.4	41.7	9	15	54	68.1201	72	#NULL!	#NULL!	1.2	14	#NULL!	332
212798	1	49	1	47	23.3067	0	0	0	7	6.15385	9.23077	3；4	1	1606	540	4.25	4.27	1.77	1.87	263	130	5.1	37.8	18	16	52	139.588	45	0.74	4.88	15	34	#NULL!	217
212844	1	47	0	42	16.563	1	0	0	3	6.12245	9.18367		1	600	180	8.25	4.32	6.75	0.92	257	128	9.4	35	6	10	81	37.3912	157	#NULL!	#NULL!	37	61	0	157
212949	1	63	0	61	20.7157	0	0	0	0	4.83871	9.67742	1；4	1	490	372	5.22	4.64	3.04	1.47	226	135	8.3	41.5	16	21	78	89.3698	67	0.59	3.38	39	17	0	260
213152	1	41	0	22	25.3815	0	0	0	0	3.52941	7.05882		1	564	474	5.29	4.6	3.37	1.5	307	144	7.8	47.3	16	13	83	177.705	69	#NULL!	#NULL!	6.8	21	0	385
213196	1	45	0	57	18.2066	1	0	0	0	5.76923	11.5385		1	627	511	9.05	4.2	6.54	1.61	414	134	14.6	41.8	10	13	83	105.526	50	1.31	4.94	26.8	56	0.07	153
213197	1	87	1	69	18.7305	0	0	3	1；4；7	6.66667	10	4	1	637	419	3.08	3.01	2.5	0.23	147	87	7	30.9	16	26	53	61.4813	54	0.86	2.47	0.2	99	100	150
213210	1	30	0	56	25.8264	1	0	0	0	5	7.5		1	933	701	7.2	4.51	4.78	1.97	197	144	14.4	47.3	13	14	62	128.362	64	#NULL!	#NULL!	1.2	4	0	221
213267	1	72	0	51	24.0569	1	0	0	0	4.16667	8.33333		1	570	416	6.18	4.93	4.24	1.23	193	155	16.2	40.1	30	25	40	118.693	66	0.98	4.44	0.8	4	0	307
213286	1	36	1	76	18.8079	0	0	0	4；6	7.69231	11.5385		1	288	198	7.03	5.24	5.74	0.64	148	151	22.5	38.9	26	34	85	56.3835	46	#NULL!	#NULL!	27.7	7	0	238
213294	1	35	0	75	20.7612	1	1	3	6	5	7.5	6	1	879	897	8.22	3.94	6.13	1.04	407	97	11.4	32.1	47	25	184	76.8988	62	1.38	4.6	47.6	99	0.1	237
213357	1	66	0	30	25.5593	0	0	0	1	4.10959	8.21918		1	342	245	6.42	4.5	4.89	0.86	250	138	14.9	37.4	40	23	100	218.147	45	1.24	3.6	56.5	88	0	453
213581	1	17	0	29	17.7832	1	0	0	1	5.76923	11.5385		1	843	467	6.36	5.4	3.73	1.9	295	161	8.9	44	11	16	124	138.358	51	1.74	4.44	1.8	4	#NULL!	192
213583	1	22	0	63	19.047	1	0	0	3；7	5.08475	10.1695		1	485	246	6.22	3.91	4.69	0.99	199	124	18.7	37	13	26	92	92.5632	60	1.18	3.92	27.7	34	0	359
213629	1	58	1	55	19.2234	0	0	0	2；7	6.66667	10	3；4	0	289	159	4.29	4.19	3.19	0.64	265	112	7.3	38.9	6	17	86	76.4353	52	0.63	3.82	9.4	40	#NULL!	168
214014	1	52	0	55	21.3839	0	0	0	6	4.6875	9.375		1	422	398	6.84	4.7	5.31	1.03	228	138	7.1	39.7	14	21	73	120.916	55	0.91	4.79	3.2	14	0	283
214018	1	46	0	66	20.7612	0	0	0	6；7	6.66667	10	4	1	376	149	7.34	4.45	5.6	0.75	284	130	11.6	34.5	7	13	64	91.9978	59	0.92	3.32	47.2	52	0.05	297
214345	1	49	0	59	20.5714	0	0	0	1	4.7619	9.52381		1	753	426	6.69	5.05	4.09	1.75	249	140	7.3	39.8	7	13	116	132.732	47	#NULL!	#NULL!	11.8	54	#NULL!	418
214723	1	52	1	75	16.8889	0	0	0	1；2；3；6	7.89474	11.8421	2；4	1	240	92	4.85	3.67	4.02	0.5	200	116	12.8	35.7	8	13	104	49.3582	52	1.41	4.72	1.6	5	#NULL!	349
214726	1	32	0	73	26.0276	1	1	0	0	3.8961	5.84416		1	566	561	8.89	4.65	6.28	1.55	170	146	20.6	42.4	8	10	58	105.114	60	0.98	3.23	99	40	#NULL!	241
214766	1	58	1	71	23.4375	0	0	0	7	5	7.5	2	1	547	424	4.82	3.94	3.28	1.14	337	108	5.5	34.6	12	16	50	72.9145	59	#NULL!	#NULL!	1.6	52	#NULL!	229
214817	1	48	0	55	20.7612	1	0	0	1	6.66667	10		1	1245	329	9.21	3.81	7	1.39	400	122	9.5	35.5	28	20	116	87.8129	71	2.16	5.42	137	98	0.1	205
214886	1	66	1	19	16.6525	0	0	3	0	6.38298	9.57447		1	1041	810	7.07	4.44	4.45	1.64	440	120	7	34.5	24	24	86	134.306	44	1.4	4.05	18.8	41	#NULL!	384
214960	1	33	0	68	23.4509	1	0	2	2	4.22535	8.4507		1	468	882	8.15	4.45	6.08	1.31	245	137	8.7	35.9	11	13	71	130.196	48	0.97	3.76	51.6	14	0	282
215034	1	78	0	26	27.1605	0	0	3	1；2	4.54545	6.81818		0	736	699	7.52	6.83	4.87	1.88	219	139	24.1	44.1	14	13	76	180.354	68	1.37	3.28	2.5	2	#NULL!	373
215035	1	26	1	48	22.3214	0	0	0	0	4.7619	7.14286		1	468	347	4.82	4.4	2.93	1.12	217	133	7.3	34.4	11	16	77	162.777	37	0.64	3.27	1	5	#NULL!	199
215076	1	59	1	35	19.7055	0	0	0	1；6	5.66038	11.3208		1	525	440	6.22	3.64	4.72	0.83	345	106	11.4	33.2	25	18	64	144.568	40	0.88	3.73	46	89	0	189
215091	1	43	0	75	17.9282	0	0	0	3；4；6；7	6	9	2；4	1	251	275	4.04	4.05	2.88	0.78	135	119	13.1	41.7	14	27	56	64.0823	62	0.62	5.19	27.7	30	0	287
215182	1	43	0	55	22.4813	0	0	2	4	5.08475	7.62712		1	649	359	6.36	4.43	4.78	1.24	256	124	9.4	36.4	13	26	103	41.7062	147	0.9	3.61	37.6	42	0.06	573
215218	1	50	0	66	17.9931	1	0	3	4	5.76923	11.5385	4	1	323	290	7.23	3.45	5.39	0.77	323	112	17.6	25.9	73	66	84	65.3355	72	#NULL!	#NULL!	61.6	71	0.44	133
215270	1	55	0	73	17.2635	0	0	0	1；2；4	6.38298	9.57447		1	637	419	5.36	4.55	4.18	0.72	232	139	18.8	34.5	13	34	106	68.7435	56	#NULL!	#NULL!	47.6	33	0.1	250
215362	1	28	1	44	18.5901	0	0	2	0	6	9		1	1462	821	7.66	4.2	4.64	2.29	222	128	8.8	43.3	7	14	60	97.7995	51	#NULL!	#NULL!	27.7	37	#NULL!	233
215559	1	85	1	62	15.625	0	0	3	1；2；6；7	7.5	11.25	2；6	1	334	557	11.33	3.34	9.54	1.03	300	83	5.9	26.6	5	8	65	81.0513	40	#NULL!	#NULL!	150.9	68	#NULL!	300
215574	1	56	0	72	20.0474	0	0	0	3；4	5	7.5	2；4	0	823	543	6.31	4.91	3.7	2.26	194	161	14.5	45.9	16	23	44	66.5037	75	2.09	4.79	0.9	12	0	304
216177	1	61	0	69	19.487	0	0	0	1	5.45455	8.18182		1	586	289	6.16	4.25	4.47	0.9	222	120	7.6	34.6	34	44	75	93.6047	51	0.98	3.22	39.7	57	#NULL!	226
216270	1	68	1	70	20.6905	0	0	0	1；6	5.88235	8.82353		1	373	95	6.65	4.02	4.91	0.82	412	111	8.2	32.1	8	19	58	71.3396	52	#NULL!	#NULL!	36.5	17	#NULL!	194
216292	1	55	1	60	26.5021	0	0	0	3	5.97015	8.95522		1	410	299	5.83	5.01	4.22	1.22	359	148	19.5	44.9	17	17	73	96.029	58	2.72	4.84	2.3	18	#NULL!	302
216316	1	47	1	39	24.977	0	0	0	2	5.88235	8.82353		1	654	532	4.29	4.72	2.44	1.51	218	140	7.7	47.2	19	20	105	123.046	58	1.01	3.99	3.1	7	0	254
216320	1	54	0	70	17.6471	0	0	1	4；7	5.88235	8.82353	1；4；5	1	38	715	5.35	4.38	4.14	0.72	280	140	10.8	37.5	47	37	90	55.9526	78	#NULL!	#NULL!	22.7	54	0.18	381
216564	1	50	0	28	19.4444	0	0	2	0	4.7619	7.14286		1	357	274	6.71	4.98	4.8	1.22	362	153	7.2	48.2	52	57	122	112.025	77	0.83	2.96	1.9	5	0.17	732
216589	1	46	1	24	21.3039	0	0	0	1	5.17241	10.3448		1	637	419	6.24	5.02	3.83	1.83	251	144	11.4	45.9	10	22	97	102.812	68	#NULL!	#NULL!	1.4	17	#NULL!	565
216728	1	46	0	24	17.0068	0	0	0	6	6.25	9.375		1	878	482	6.04	5.55	2.78	1.98	220	138	7.1	41.4	6	13	125	162.068	42	0.47	2.91	2.6	3	0	269
216736	1	32	0	32	17.9592	0	0	0	0	7.27273	10.9091		1	853	590	10.18	5.41	7.57	1.7	261	141	18.1	64.8	18	10	82	154.502	47	#NULL!	#NULL!	0.6	13	0	230
216753	1	38	1	39	20.3244	0	0	0	2	7.40741	11.1111		1	333	232	4.39	3.79	3.07	0.93	146	111	9	41.3	41	40	61	125.941	45	#NULL!	#NULL!	7.8	33	0	395
216898	1	50	1	50	23.4375	0	0	0	0	6.66667	10	5	1	733	270	4.35	4.32	2.46	1.5	342	130	12.7	37.3	27	32	62	127.528	44	0.87	5.76	8.7	34	0	503
216978	1	26	0	19	20.0692	0	0	0	0	6.89655	10.3448		0	623	559	6.06	5.7	4.18	1.19	364	133	7.6	36	6	14	65	109.993	78	0.78	2.79	50.7	37	0	195
217102	1	51	1	34	16.8962	0	0	1	2	6.52174	9.78261		1	784	239	6.2	4.17	4.68	0.97	302	98	3.4	37	9	12	54	107.803	47	#NULL!	#NULL!	8.2	17	#NULL!	545
217119	1	37	0	45	18.6851	1	0	0	4	5.55556	11.1111		1	1350	460	5.75	4.48	2.6	2.6	259	132	19	42.9	12	14	122	93.6029	67	#NULL!	#NULL!	10.5	3	0	234
217246	1	63	0	60	21.2306	1	0	1	4	5.66038	11.3208		1	444	482	9.41	4.14	6.88	1.73	287	121	9.8	34.9	17	19	75	80.9902	64	1.43	4.74	55.3	89	0.07	358
217264	1	62	0	41	19.2336	0	0	3	0	7.54717	11.3208		0	491	269	6.36	3.65	4.55	1.08	277	122	6.8	33.8	12	22	63	173.363	37	1.94	3.43	73.5	86	0.06	288
217270	1	62	1	52	19.5312	0	0	0	0	6	9		1	612	368	3.5	4.3	1.87	1.35	153	126	10.5	43.2	10	16	56	95.2526	48	0.72	4.26	9.9	0	0	170
217403	1	37	0	55	23.939	0	0	1	4	4.28571	8.57143		1	637	419	6.69	5	4.48	1.63	273	160	22.4	40.3	19	21	63	94.4654	77	#NULL!	#NULL!	9.9	3	0	369
217488	1	69	0	46	20.8307	1	0	3	2；4	6.06061	9.09091		1	1225	288	9	4.75	6.33	1.82	215	140	8.2	38.7	7	13	81	108.348	70	1.15	3.34	9.3	10	#NULL!	372
217977	1	65	1	20	19.2277	0	0	3	2	8.33333	9.375		1	889	557	7.55	3.9	4.88	1.98	389	111	5.2	40.5	8	14	69	110.839	54	0.66	3.3	28.8	51	0	305
218018	1	66	1	37	19.487	0	0	0	2	7.27273	10.9091	4	1	461	216	4.16	4.04	2.82	0.92	338	119	5.3	36.5	13	18	108	150.939	39	1.57	3.06	21.1	54	0	176
218108	1	63	1	65	21.4031	0	0	3	0	6.66667	10	4	1	391	319	7.7	4.26	5.89	1.2	212	125	16.2	39.1	25	23	58	85.5373	41	#NULL!	#NULL!	10.9	47	#NULL!	186
218220	1	45	0	28	24.1633	0	0	2	0	5.40541	8.10811	4	0	965	516	7.68	4.96	3.87	2.97	278	154	7.3	43.1	6	13	85	136.919	74	#NULL!	#NULL!	3.1	6	#NULL!	288
218266	1	46	0	49	26.0299	1	1	0	3；6	3.26087	6.52174	4	1	1142	873	9.69	4.81	6.22	2.92	206	149	22.3	41.2	23	15	75	170.579	60	0.77	4.56	27.7	3	#NULL!	390
218296	1	67	0	55	28.3604	1	0	0	3；6	4.93827	7.40741		1	1250	686	7.87	5.08	4.56	2.6	266	154	10.7	41.4	27	22	44	95.6463	88	1.52	3.54	2.1	3	#NULL!	362
218467	1	57	1	56	19.7055	0	0	0	2	7.54717	11.3208	4	0	534	312	3.89	4.39	2.35	1.18	244	141	18.8	46.5	10	16	62	87.2861	53	0.85	4.55	1.9	1	0	226
218485	1	70	0	18	25.9516	1	0	0	0	5.33333	8		1	577	632	10.48	5.14	7.8	1.76	295	160	19	42.8	14	17	116	147.182	76	0.96	2.83	61.2	42	#NULL!	297
218521	1	62	0	49	25.3444	1	0	0	1	5.7971	8.69565		1	387	150	6.47	3.98	5.23	0.81	436	110	10.8	31.7	54	32	106	139.564	55	0.94	3.04	111	98	0.17	175
218774	1	61	1	37	26.8136	0	0	3	0	5.47945	8.21918		1	517	299	6.4	3.95	4.61	0.99	436	95	10.2	35.6	27	15	60	139.52	56	1.32	4.42	22.5	80	0	136
218776	1	127	0	26	18.5911	1	1	2	4	7.27273	10.9091		1	332	335	7.4	4.02	5.78	0.87	224	109	17.4	30.5	46	40	114	97.0258	79	1.06	3.87	40.2	82	0.14	370
218981	1	43	0	20	18.1154	0	0	2	0	4.83871	9.67742		1	974	463	4.49	4.8	1.78	2.22	253	141	15.3	48.7	30	22	56	156.816	58	#NULL!	#NULL!	27.7	10	0	467
219048	1	50	1	71	19.9792	0	0	2	0	8.33333	9.375		1	83	326	5.99	3.8	4.85	0.55	334	110	7	35.4	19	22	126	88.2453	39	0.97	4.09	89.8	80	0.1	145
219094	1	37	1	27	19.7055	0	0	0	2	5.66038	8.49057		1	1093	775	7.27	4.52	4.3	2.55	168	133	6.4	41.2	5	13	60	98.7824	63	1.32	4.58	27.7	6	0	277
219124	1	39	0	51	21.1553	0	0	0	1	6.77966	10.1695		1	523	264	4.08	4.67	2.7	0.8	243	141	25.5	44.2	35	34	71	106.989	60	#NULL!	#NULL!	1	34	0	507
219142	1	37	0	34	19.3772	0	1	0	3	7.14286	8.03571		1	671	446	5.1	5.23	3.1	1.59	118	161	15	46.4	30	22	67	82.4628	88	1.22	3.76	1.3	4	#NULL!	273
219147	1	100	1	32	19.9792	0	0	2	2；3	8.33333	9.375		1	1055	326	6.79	4.33	4.26	1.7	204	123	19	41.6	23	24	122	122.427	44	1.13	2.8	10.3	74	0	268
219151	1	39	0	37	18.8324	0	0	0	1	6.77966	10.1695		1	541	204	3.97	5.46	2.41	1.07	206	157	8.1	41	8	12	82	121.788	61	#NULL!	#NULL!	4.8	4	0	670
219202	1	45	0	33	16.609	1	0	0	1；6	6.25	9.375		1	877	360	6.07	4.53	3.35	1.74	374	122	3.8	35	19	28	65	110.153	57	#NULL!	#NULL!	21.3	37	#NULL!	242
219208	1	46	0	35	22.5827	1	1	0	6	5	10		0	374	239	11.49	4.83	9.3	1.34	279	149	15.3	39.4	23	18	95	111.619	69	0.73	3.51	44	16	0	349
219569	1	38	0	65	20.9042	1	0	1	1；5；6	5.08475	10.1695		1	204	204	7.82	4.3	6.04	0.53	292	116	15.4	30.1	45	91	195	108.191	50	0.53	3.61	127	74	0.08	155
219784	1	42	0	50	19.8839	1	0	0	5	4.7619	9.52381		1	637	419	8.38	4.02	3.71	3.35	313	135	8.2	44.8	32	19	82	103.456	67	#NULL!	#NULL!	27.7	9	#NULL!	335
219817	1	44	0	20	16.0965	1	0	0	0	5.88235	8.82353		1	1003	741	6.75	4.8	3.67	2.49	251	143	8.7	44.6	5	12	79	155.868	48	#NULL!	#NULL!	6.4	5	#NULL!	363
219848	1	72	0	19	21.3068	1	1	1	2	6.06061	9.09091		1	599	281	6.33	5.51	3.86	2.02	96	158	10.4	50	81	58	94	154.966	63	#NULL!	#NULL!	27	7	0	447
219875	1	18	0	58	22.3954	1	0	0	0	5.33333	8		1	637	419	4.27	4.59	2.93	0.88	155	132	7.2	33.3	16	18	92	127.429	59	#NULL!	#NULL!	7	34	0	492
219951	1	38	0	41	23.8754	0	0	0	0	5.7971	8.69565		1	637	419	4.45	4.95	1.74	2.36	235	147	12.8	49.3	13	19	57	90.7702	92	#NULL!	#NULL!	0.1	19	#NULL!	361
219963	1	40	0	41	21.6128	0	0	3	2；3	4.91803	9.83607		1	606	320	6.19	4.16	4.48	1.22	258	124	4.8	41.6	11	13	51	164.059	45	1.99	2.65	27.7	15	#NULL!	282
220066	1	65	0	25	25.0593	0	0	0	1；3	5.33333	8		1	478	496	7	5.23	5.29	1.22	297	148	6.8	43.2	22	25	87	157.373	67	1.81	2.82	13.7	24	0	792
220183	1	27	0	37	24.8356	0	0	0	0	5.88235	7.05882		1	341	508	11.04	5.19	9.18	1.15	291	153	7.1	45.1	12	12	77	237.843	45	1.67	3.71	76.5	43	0.04	434
220336	1	38	1	47	22.5069	0	0	0	1	7.69231	8.65385		1	591	217	7.21	4.31	5.3	0.93	295	126	4.2	37.5	16	16	52	109.243	46	1.16	4.2	4.8	9	0.05	537
220456	1	73	1	40	19.1001	0	0	1	0	5.76923	8.65385		1	637	419	5.5	4.7	3.78	1.12	293	140	6.8	36.9	33	24	68	117.466	46	#NULL!	#NULL!	27.7	9	0	157
220473	1	60	1	31	18.8271	1	0	1	2	6.38298	9.57447		1	684	572	5.71	3.88	3.91	1.37	400	120	8.3	40.6	8	12	47	108.641	49	#NULL!	#NULL!	0	5	0	194
220562	1	38	0	38	24.8016	0	0	0	0	4.28571	8.57143		1	492	484	3.84	4.62	2.24	1.28	135	144	16.5	42.8	21	19	63	161.641	54	1.26	2.93	27.7	7	0	351
220660	1	45	0	21	15.0356	0	0	0	0	8.88889	10		0	765	413	8.27	4.37	5.88	1.47	317	130	7.3	42	7	14	73	110.957	59	0.31	1.94	33.5	21	#NULL!	295
220705	1	50	1	27	19.8839	1	0	1	2	6.34921	9.52381		1	278	161	7.68	4	6.37	0.91	257	121	7.6	43.2	6	11	57	113.808	65	#NULL!	#NULL!	41	13	0.07	161
220741	1	36	0	18	17.6327	1	0	0	0	5.55556	8.33333		1	931	681	5.71	5.15	3.05	2.27	243	158	25.8	47.4	11	13	60	113.434	71	#NULL!	#NULL!	27.7	2	0	318
220788	1	27	0	29	17.9012	0	0	0	0	5.17241	10.3448		1	651	740	8.6	4.84	4.89	2.43	355	139	14.3	49.3	9	16	61	89.4365	88	#NULL!	#NULL!	30.1	15	0	371
220791	1	53	0	37	18.8707	0	0	2	0	5.76923	11.5385		1	224	231	6.64	3.68	5.63	0.36	253	117	8.2	23.7	72	74	76	130.954	50	1.71	2.16	138.5	57	0.72	381
220860	1	46	0	33	23.7118	0	0	0	2	6.34921	9.52381		1	1032	660	6.97	3.75	4.15	2	212	129	11.6	41.3	6	10	45	114.456	72	1	4.28	1.9	5	#NULL!	308
220882	1	60	0	45	21.9525	1	0	0	6；7	5.88235	8.82353	4	1	642	374	5.34	4.44	3.6	1.44	264	138	12	45.9	28	26	72	143.587	55	1.38	3.89	4	30	0	230
221086	1	61	0	18	18.5185	0	0	0	0	5	10		1	486	666	8.64	5.18	5.88	2.13	262	146	18	48.2	14	18	82	133.562	67	0.95	3.57	3.9	6	0	445
221093	1	72	0	34	17.0068	0	0	3	0	6.25	9.375	4	1	738	699	14.26	4.44	11.18	1.91	306	128	7.3	34	9	13	101	214.484	29	0.71	2.81	29.8	80	0.09	223
221247	1	56	0	56	16.8962	1	1	0	1；3；6	6.52174	13.0435		1	463	325	7.05	3.48	5.31	1.18	644	109	6.3	29	70	42	172	112.469	42	0.67	3.74	46.7	73	#NULL!	159
221251	1	36	0	35	21.3859	1	0	3	0	5.97015	8.95522		1	744	469	7.16	4.49	5.1	1.55	299	133	11.6	41.4	10	11	72	165.389	52	1.25	4.56	46.9	62	0	281
221366	1	40	1	46	20.8117	1	0	0	1	6	9		1	563	260	6.5	3.45	4	1.91	262	118	11.7	36.5	3	11	61	116.282	42	1.44	4.97	75.4	40	0	279
221462	1	49	1	30	20.3125	0	0	0	1；2	7.69231	11.5385		1	412	231	4.45	4.46	3.05	1.03	184	127	7.6	42.4	5	14	83	126.463	47	0.93	4.05	4	9	#NULL!	242
221587	1	72	0	23	21.0498	1	1	0	1	4.7619	9.52381	4	1	957	1056	6.5	4.88	3.14	2.68	363	147	5.5	39.5	11	16	55	163.836	55	#NULL!	#NULL!	27.7	36	#NULL!	310
221648	1	50	0	53	24.539	0	0	1	0	6.06061	9.09091		1	349	240	5.21	4.59	3.79	0.87	371	128	9.5	36.9	15	16	92	140.391	50	1.37	4.28	5.1	36	0.11	151
221755	1	54	1	18	22.1003	0	0	2	2	6.89655	10.3448		1	637	419	8.05	4.06	6.18	1.36	267	100	11.7	39.6	11	15	108	179.337	41	#NULL!	#NULL!	7	23	0	151
221762	1	42	1	49	21.3333	0	0	0	1；2	6.25	9.375	4	1	685	380	4.74	4.79	3.05	1.36	312	149	17.1	47.1	18	21	60	75.6479	60	#NULL!	#NULL!	24.8	20	#NULL!	395
221879	1	41	0	68	17.7557	1	0	0	1	7.27273	10.9091		1	419	170	5.79	3.88	4.06	0.86	237	121	9.9	28.8	7	14	73	84.9312	57	0.57	3.35	22.8	66	0.08	206
221898	1	25	0	31	18.5185	0	0	0	2	6.66667	10		1	345	329	5.07	4.58	3.59	1.03	191	144	4.9	36.4	15	24	70	145.366	55	1.18	3.33	0.3	1	#NULL!	300
221918	1	57	1	57	25.6489	0	0	1	2；6	5.33333	8		1	576	483	6	4.72	3.83	1.51	271	114	14.3	39.9	46	50	120	134.761	48	#NULL!	#NULL!	27.7	70	#NULL!	204
222131	1	42	1	64	20.4491	0	0	0	6	7.27273	8.18182		1	637	419	4.66	4.07	2.93	1.2	302	120	9.1	38.3	25	32	136	77.5629	56	#NULL!	#NULL!	6.6	42	0	168
222358	1	48	1	40	22.8624	0	0	0	0	6.66667	10		1	1142	523	5.8	4.16	2.7	2.28	276	126	11.9	42.5	19	18	39	173.187	36	1.31	5.26	0.9	8	0	339
222378	1	69	0	23	19.5682	0	0	0	2；7	6.45161	9.67742	4	1	685	450	6.67	4.24	4.44	1.42	368	117	7.7	38.4	38	29	94	188.68	47	1.16	3.31	5.3	7	0	375
189700	0	46	0	21	22.8571	0	0	0	0	4.28571	6.42857		1	653	651	5.46	4.64	2.74	2.2	274	144	15.2	47.2	28	23	85	169.723	60	1.26	3.5	1.6	1	#NULL!	333
195060	0	53	0	67	21.2585	0	0	0	0	5	7.5		1	499	232	9.49	3.91	8.21	0.59	107	129	27.2	30.6	25	24	58	99.1578	54	#NULL!	#NULL!	123.8	84	0.13	197
195155	0	57	0	20	18.5185	0	0	0	3	6.66667	7.5		1	373	339	4.6	4.13	3.21	0.84	351	128	14.2	31.8	7	25	70	154.42	57	0.86	4.14	150.6	58	0.2	393
195206	0	62	1	20	16.937	0	0	1	0	8.88889	10		1	469	427	4.74	3.95	2.69	1.25	407	108	8.9	36.7	7	14	190	243.967	23	0.69	3.35	42.4	63	#NULL!	361
195720	0	58	0	58	17.301	1	0	2	2；3；6	6	12		1	336	111	6.24	3.75	5.1	0.52	439	100	5.1	30.7	37	23	138	116.563	43	0.85	2.89	62.4	44	#NULL!	187
195918	0	55	1	33	18.9745	0	0	2	0	6.66667	13.3333		0	369	278	7.75	3.09	6.46	1	200	79	27.6	42	6	18	83	151.617	33	0.46	3.17	0.5	8	0	141
195920	0	62	0	28	16.1778	0	0	3	5	7.54717	8.49057	2	1	771	374	10.01	5.25	7.63	1.45	361	145	15.3	39	128	76	122	201.576	36	1.2	3.99	17.3	12	0	930
195929	0	32	0	29	27.7551	0	0	0	1	4.70588	5.29412		1	1091	398	6.03	5.1	3.48	1.99	236	159	16.9	44.9	57	29	94	226.161	51	2.99	4.66	1	7	0	362
196086	0	73	0	24	20.6758	1	1	0	1；3	5.71429	8.57143		1	1301	948	5.35	4.86	2.6	2.26	201	151	10.1	42.5	22	19	57	106.738	93	#NULL!	#NULL!	0	1	#NULL!	93
196353	0	47	0	41	22.4913	0	0	0	0	6.15385	9.23077	2	1	715	716	7.05	4.96	5.13	1.44	272	149	13.9	41.4	20	24	69	131.112	60	2.05	4.12	0.5	8	#NULL!	523
196357	0	41	0	64	18.9388	0	0	0	3	6.89655	10.3448		1	360	204	3.78	4.37	2.5	0.77	237	137	11.2	37.4	9	19	79	138.173	39	1.49	4.39	5.6	40	#NULL!	379
196374	0	39	1	23	19.1001	0	0	0	0	7.69231	8.65385	4	1	1140	1030	4.82	4.4	2	2.36	297	134	11.8	40.6	30	34	87	147.023	43	0.64	4.35	0.5	5	0	278
196375	0	78	1	72	20	0	0	0	1；2；4	6.66667	10		1	525	184	3.39	3.47	1.86	1.15	270	101	6.9	37.5	13	27	86	67.6533	47	1.29	4.01	17.8	99	#NULL!	220
196434	0	39	0	30	22.0932	0	0	3	3；7	5.71429	8.57143		1	477	289	7.34	5.44	5.41	1.2	334	138	10.8	44.6	12	16	123	154.315	61	1.56	4.24	62.9	50	62.9	277
196723	0	43	0	59	20.9572	0	0	0	1；3；6	7.27273	10.9091		1	342	474	6.02	4.5	3.98	1.38	452	137	8.6	34.8	16	22	100	90.7702	60	1.11	3.69	75.2	74	0	377
197172	0	53	0	67	19.1001	0	0	1	6；7	5.76923	11.5385		1	362	181	9.4	4.24	7.95	0.61	213	126	12.4	31.2	15	20	53	87.5582	53	1.28	3.67	159	71	0.2	559
197190	0	92	1	66	21.4844	0	0	2	0	5.45455	10.9091	1；4	1	279	361	2.84	4	1.84	0.59	321	114	7.1	35.4	16	30	86	88.1087	48	1.13	3.97	1.1	20	0	246
197291	0	134	0	29	22.4913	0	0	0	0	6.15385	9.23077		1	726	574	8.78	4.09	5.8	1.9	220	113	9	32.2	45	33	81	99.1044	89	1.28	3.25	45.9	60	0.1	261
197526	0	61	0	21	22.5878	0	0	2	0	5.40541	8.10811		1	240	231	5.47	4.81	3.96	0.85	323	150	14.3	47.1	9	14	88	147.47	73	0.52	3.83	35.6	3	0.2	372
197533	0	54	0	34	19.5918	0	0	3	1	6.66667	10		1	382	197	6.4	3.85	5.4	0.47	374	110	7.2	26.5	15	10	95	199.361	39	1.17	3.49	136.3	86	0	195
197770	0	60	1	46	22.5827	0	0	0	0	5	10		1	596	398	5.54	3.75	3.73	1.29	192	91	12.8	41.4	24	23	67	130.236	45	0.93	4.46	1.1	15	0	249
197870	0	63	0	33	27.1706	0	0	0	0	4.44444	6.66667		1	703	461	19.85	5.56	17.2	1.74	284	156	12.4	40.2	25	19	57	143.568	82	1.25	3.94	280.9	52	1.1	622
198081	0	62	0	52	27.0416	0	0	0	1	5	7.5		1	616	625	5.93	4.3	3.37	1.7	303	132	16.7	35.2	14	13	81	168.752	51	1.02	4.92	36.9	40	#NULL!	267
198266	0	64	0	24	20.1771	0	0	0	0	6.77966	7.62712		1	648	263	5.81	4.49	3.63	1.42	206	142	12.2	41.8	13	19	86	137.16	61	0.66	3.39	5.3	6	0	397
198409	0	56	0	26	22.1453	1	0	0	1	6.25	7.03125		1	287	264	12.8	4.76	10.62	1.11	440	120	9.2	29.4	3	9	60	159.273	56	0.51	2.99	97.4	76	0.14	383
198670	0	50	0	52	18.3594	0	0	2	0	8.51064	12.766	1；4	1	257	267	6.6	4.38	5.69	0.54	186	130	15.2	33.8	9	17	53	95.4007	53	0.64	3.03	28.4	62	0.22	308
199027	0	50	0	58	25.3906	0	0	0	3	4.61538	6.92308		1	1206	778	7.35	4.67	3.34	3.37	284	151	12.7	47.6	20	27	76	116.355	56	2.45	4.54	0.8	8	#NULL!	362
199171	0	64	1	29	23.03	0	0	0	0	6.15385	9.23077	5	1	576	894	4.85	4.82	2.77	1.59	198	134	5	38.6	20	26	63	147.005	51	0.96	3.44	10	33	0.1	324
199289	0	39	0	61	24.8016	0	0	0	1；3；6	5.71429	6.42857	4	0	1158	337	6.95	4.74	4.19	2.1	155	165	32.4	43.1	27	29	91	120.721	56	3.4	3.91	0.4	8	0	361
199330	0	47	0	56	24.6094	0	0	0	0	6.34921	7.14286		1	793	492	4.17	4.44	2.42	1.32	235	135	20.4	36.6	14	17	72	106.056	61	0.77	3.01	0.3	2	#NULL!	297
199803	0	56	0	58	21.2585	0	0	0	3	6.66667	7.5		1	900	453	7.76	5.09	5.49	1.77	185	153	19	40.9	17	17	71	105.521	57	0.9	5.01	0.6	5	0.1	283
199849	0	73	0	52	25.9516	0	0	0	1	4	8		1	856	532	5.98	4.27	3.72	1.46	249	133	12.4	40.3	24	23	91	179.299	45	#NULL!	#NULL!	64.2	50	0.06	236
199926	0	51	1	31	20.6131	0	0	0	0	6.38298	12.766	2	1	565	595	4.51	3.89	1.81	2.4	335	118	7.2	41	8	14	82	140.09	38	#NULL!	#NULL!	0.9	4	#NULL!	252
200309	0	60	0	39	18.1662	0	0	0	3	7.27273	8.18182		1	1209	301	7.1	4.26	4.05	2.43	327	136	9.8	40.6	10	17	85	85.9614	79	1.15	4.88	0.6	14	0	139
200377	0	66	0	30	23.0577	1	0	3	1	4.70588	5.29412		1	404	395	9.87	5.15	7.74	0.95	356	139	5.6	40.3	45	33	63	265.821	43	1.35	3.67	42.1	21	0	936
201290	0	76	0	32	26.7299	0	0	2	0	3.75	7.5		1	379	123	4.33	4.67	3.17	0.71	283	89	9.6	44.8	28	14	140	150.891	70	1.04	4.32	11.5	10	#NULL!	390
201664	0	56	0	29	25.8264	0	0	0	0	5	7.5		1	789	427	8.45	4.94	5.85	1.53	226	152	13.5	43.8	40	25	69	155.082	70	1.6	3.97	2.1	6	0	377
201724	0	48	0	63	24.2215	0	0	0	4	5.71429	8.57143		1	426	242	5.3	4.24	3.38	1.2	238	126	16.1	38.7	10	18	102	48.4503	136	0.69	4.09	2.3	35	#NULL!	542
201732	0	46	0	57	19.8347	1	0	0	6	7.40741	8.33333		1	271	612	6.47	4.41	4.76	1.21	225	132	16	39.8	15	21	89	99.6221	55	0.65	3.28	1.9	5	0	285
201768	0	68	0	57	23.1834	1	1	1	1；3；5	5.97015	6.71642		1	750	344	14.08	3.86	12.39	1.15	176	117	14.5	24.9	159	221	132	83.9295	81	1.05	1.79	165.3	99	3.69	188
202702	0	46	0	28	18.3655	0	0	0	0	8	9		1	1057	564	7.85	4.76	4.27	2.76	319	143	5	40.3	10	12	78	99.2169	69	0.89	3.72	1.4	4	0	757
202716	0	45	0	37	21.9713	1	0	0	0	6.15385	6.92308		1	551	222	4.92	4.26	3.16	1.18	259	136	7.7	42.3	50	33	82	154.426	53	0.47	4.29	0.8	3	0.06	351
202796	0	50	0	36	17.7086	0	0	0	0	7.54717	11.3208		0	1070	1053	7.32	4.31	4.77	1.99	294	137	21.5	40.4	14	16	76	106.959	63	0.76	3.21	0.9	3	0	326
202896	0	59	1	51	23.8281	0	0	0	0	6.55738	9.83607		1	224	200	3.16	4.31	1.81	0.95	227	127	24.2	45.8	16	26	83	77.2792	73	0.83	4.96	0.9	14	0	383
202899	0	41	0	38	22.8571	1	0	0	0	5.71429	8.57143		1	885	466	10.7	5.33	8.03	2.02	254	165	15.5	44.9	16	20	87	111.905	78	0.95	3.24	65	11	0.09	410
202905	0	58	1	23	17.0656	0	0	3	0	7.31707	10.9756		1	699	690	5.1	4.22	2.7	1.74	265	127	5.8	40.4	5	13	57	84.4857	59	0.6	4.05	0.4	5	0	236
202930	0	78	0	27	16.263	0	0	3	2	8.51064	9.57447		1	605	410	6.68	4.86	4.82	1.28	262	141	10.3	39.4	6	13	99	95.4804	68	#NULL!	#NULL!	7.2	18	0	355
202964	0	53	1	51	25.3906	0	0	0	0	6.15385	6.92308		1	386	314	5.21	5.09	3.52	1.07	246	145	14.4	39.3	15	16	58	120.226	50	1.67	3.47	1.2	14	0	232
203015	0	62	1	65	23.7253	0	0	0	0	7.01754	7.89474	4	1	541	359	5.07	4.15	3.75	1.03	178	135	15.3	44.9	21	19	114	87.1027	51	1.21	3.84	0.2	17	#NULL!	240
203022	0	97	0	26	16.0037	0	0	1	0	7.14286	14.2857	2	1	269	200	11.66	4.6	9.94	0.59	386	131	7.3	34.2	12	23	66	150.085	39	0.56	3.15	57.5	50	0.11	544
203061	0	48	0	19	18.424	0	0	0	1	7.69231	8.65385		1	736	530	6.45	4.93	3.3	1.93	274	147	5.1	42.1	10	17	83	187.608	41	#NULL!	#NULL!	14.8	8	0	342
203096	0	64	1	25	22.2137	0	0	1	2	5.76923	8.65385		1	1351	563	6.04	4.29	3.12	2.34	400	127	14.1	43.3	27	22	39	126.815	49	0.9	3.14	0.7	9	0	250
203418	0	40	1	33	18.8271	0	0	0	2	8.51064	9.57447		1	809	349	6.53	3.79	4.01	1.65	303	118	3.4	32.7	8	12	51	145.159	36	1.51	3.32	10	53	#NULL!	179
203601	0	32	0	76	26.1719	0	0	0	1；3	4.47761	6.71642	4	1	491	254	7.29	4.66	4.84	1.52	288	148	22.8	39.6	16	16	112	80.647	65	1.09	4.94	36.6	33	0	266
203607	0	73	0	47	19.3792	0	0	3	3	6.89655	7.75862		1	634	325	4.52	4.37	2.86	1.29	314	128	9	33.4	12	13	90	134.574	49	0.92	4.73	32.2	28	0.05	394
203663	0	66	0	25	21.4533	0	0	0	0	6.45161	9.67742		1	720	687	7.78	4.58	4.1	2.8	370	145	3.9	43.4	17	21	103	150.282	58	1.34	3.47	6.3	23	0	802
203715	0	41	1	40	20.202	0	0	0	0	7.27273	10.9091		0	932	622	6.54	4.58	3.32	2.62	189	127	22.8	38.7	24	20	97	204.113	28	0.5	3.46	0.9	11	0	363
203771	0	42	0	69	18.8092	0	0	0	1；2；4；6	5.45455	8.18182		1	225	283	7.35	3.87	5.42	0.74	380	118	7.8	33.5	10	19	70	69.1861	69	0.69	3.83	53	85	#NULL!	257
204004	0	61	0	61	21.9671	0	0	1	1；6	4.83871	7.25806		1	549	454	9.43	3.99	6.98	1.38	417	116	16.2	31.9	10	13	67	139.251	43	1.43	4.99	103	105	#NULL!	169
204028	0	99	0	57	21.2245	1	1	2	0	6.15385	6.92308		1	240	190	9.8	4.06	7.64	1.24	297	116	7.6	29.4	15	15	104	143.377	46	1.94	3.84	47	64	#NULL!	342
204038	0	91	1	23	15.427	0	0	3	0	7.14286	10.7143	2	1	500	598	4.63	4.17	2.86	1.43	273	121	5.7	35.2	10	18	85	86.5464	59	0.71	2.78	14.1	38	#NULL!	275
204045	0	35	1	69	20.83	0	0	0	1；3；7	5.76923	11.5385		1	672	333	5.06	3.73	3.12	1.29	162	119	9.4	38.3	10	16	39	81.6262	47	5.5	0.86	0.5	18	#NULL!	344
204141	0	46	0	53	23.6614	0	1	2	5；6	5.71429	6.42857		1	803	255	7.29	4.28	4.87	1.67	325	131	22.5	31.9	283	222	218	177.262	42	1.53	3.44	85	86	#NULL!	211
204196	0	41	0	47	25.2595	1	1	0	3	4.10959	8.21918		1	593	548	4.86	4.75	3.28	1.21	184	138	9	43.8	18	17	60	159.606	52	1.08	3.34	1	23	#NULL!	329
204400	0	63	0	60	29.0698	0	0	0	0	4.65116	5.23256		1	1399	445	7.93	4.96	5.01	2.43	155	159	13.2	42.2	24	19	83	145.013	58	1.68	4.07	3.2	9	#NULL!	374
204463	0	36	1	69	15.6225	0	0	1	1；4	7.69231	11.5385	6	1	452	232	4.24	3.57	3.09	0.78	171	102	15.8	32	14	18	90	42.9451	67	0.67	4.59	7.2	18	#NULL!	330
204592	0	62	0	49	16.955	0	0	0	1；2；7	6.12245	9.18367		1	862	1398	10.88	3.63	7.41	2.44	908	99	4.7	29.8	37	20	106	111.247	49	1.04	3.44	90	114	0.1	248
204638	0	61	1	27	17.313	0	0	2	6	7.5	11.25		0	427	245	9.84	3.93	7.65	1.33	275	104	9.5	32.3	6	11	65	92.0945	51	0.68	2.36	14.3	23	0	277
204643	0	68	0	56	20.7612	1	0	0	0	5	7.5		1	362	280	3.62	4.38	2.17	1.01	178	131	6.4	33	16	18	46	136.919	45	1.41	4.09	65.2	17	0	228
204651	0	45	1	26	15.625	0	0	3	6	7.5	11.25		1	466	519	4.61	4.56	3.47	0.87	318	106	11.1	39.9	7	13	76	100.817	47	#NULL!	#NULL!	1.1	22	#NULL!	356
204719	0	35	0	24	19.8413	0	0	0	1	7.14286	8.03571		1	716	617	4.58	4.86	2.89	1.12	205	149	8.4	42	78	96	101	98.041	81	0.9	3.77	1	5	0.04	609
205058	0	36	0	76	20.898	0	0	1	2	6.25	7.03125		1	136	205	4.91	5.43	4.13	0.47	157	159	27.7	37.3	21	25	62	82.0875	61	0.86	3.61	174	50	0.4	284
205128	0	56	0	50	19.9573	0	0	2	2	5.26316	7.89474		1	575	258	9.59	4.81	8.65	0.54	350	129	12.5	29.5	10	19	94	102.81	61	0.79	3.29	194	84	#NULL!	195
205211	0	65	0	31	23.6614	0	0	1	0	5.71429	8.57143		1	631	408	7.44	4.9	5.23	1.26	292	150	11.4	35.1	19	13	70	169.593	55	2.06	3.55	17.9	15	0.07	388
205333	0	57	1	29	17.2584	0	0	1	0	7.14286	10.7143		1	605	410	5.28	4.44	3.31	1.48	421	135	10.5	40.6	8	14	35	74.5289	65	#NULL!	#NULL!	1.6	38	0	235
205343	0	63	0	68	23.6614	0	0	0	0	5.71429	8.57143		1	346	424	5.49	4.58	4.2	0.84	214	134	12.6	34.6	4	14	63	101.006	61	0.85	2.31	49	15	0	396
205406	0	36	0	33	20.2449	0	0	0	0	4.83871	7.25806		1	1237	384	5.54	4.31	2.67	2.13	212	137	13.5	37.6	12	14	62	142.281	57	1	3.41	0.8	4	#NULL!	331
205538	0	66	1	78	21.2279	0	0	0	3；4；6	5.88235	8.82353		0	658	544	5.63	4.32	3.7	1.34	307	123	9.4	37	15	31	66	54.7616	60	2.04	4.99	25	30	0	325
205798	0	53	0	21	18.5911	0	0	0	0	7.27273	10.9091		1	586	260	6.51	4.94	4.62	1.47	255	151	7	45.2	7	19	70	131.168	61	0.56	3.46	0.9	4	0	610
205807	0	36	0	33	22.5981	1	0	0	1	4.28571	6.42857		1	833	755	6.26	4.81	3.63	2.17	305	145	9.1	45	9	13	76	157.87	58	0.97	4.09	7.7	20	#NULL!	255
205840	0	97	0	30	20.1771	1	0	0	0	6.77966	7.62712		1	286	480	4.43	4.84	3.05	0.81	342	128	6.1	33	12	19	58	193.512	41	0.77	2.67	21.4	32	#NULL!	365
205872	0	56	0	64	21.1073	0	0	0	0	4.91803	7.37705		1	651	643	6.62	4.98	3.77	2.31	171	156	14.8	45.7	39	27	127	87.192	65	1.01	4.19	0.5	16	0	408
205921	0	28	0	22	22.6422	0	0	0	0	5.33333	6	4；5	1	828	775	4.46	4.52	2.21	1.9	249	136	13.5	46.5	31	19	68	196.71	55	0.84	2.56	0	4	#NULL!	548
205923	0	57	1	81	22.2222	0	0	1	2；4；6	6	9		1	775	676	5.88	3.68	3.7	1.71	295	111	13	34.9	11	18	80	62.5593	49	1.09	3.23	18	80	0.1	266
205929	0	63	0	31	19.9184	1	0	1	2	6.55738	7.37705		1	990	727	6.7	4.55	4.47	1.66	217	141	7.9	40.8	4	17	73	137.769	59	0.46	2.87	2.5	22	0	569
206101	0	57	0	68	17.0935	0	0	2	2	5.35714	8.03571		1	827	152	5.34	4.27	3.53	1	259	137	11.3	35.6	5	11	57	93.0018	53	0.71	3.85	58.4	18	#NULL!	178
206231	0	63	0	66	18.5911	1	1	0	6	5.45455	10.9091	4	0	204	142	5.11	3.75	3.83	0.59	379	107	9.9	30.9	13	24	63	88.8491	56	#NULL!	#NULL!	172	99	0	501
206328	0	65	1	55	20.3244	0	0	0	2；6	7.40741	11.1111		1	512	391	7.75	3.96	5.59	1.46	339	115	10.9	37	9	17	67	78.1895	61	1.59	5.21	19.4	34	0	272
206412	0	33	0	27	24.3025	0	0	0	2	3.8961	5.84416		1	641	454	7.52	4.82	5.3	1.72	214	163	17.3	47.2	15	19	70	134.645	79	1.07	4.28	3.9	7	#NULL!	376
206420	0	37	1	53	24.8016	0	0	0	1	4.28571	6.42857		1	505	116	4.2	4.18	2.6	0.96	206	131	13.2	39.8	21	17	94	113.004	56	1.59	4.25	0.2	16	#NULL!	342
206433	0	42	0	58	19.7055	0	0	1	4；6	7.54717	8.49057	5	0	139	531	6.33	4.48	4.88	0.75	219	115	22.1	30.2	17	18	92	41.8343	127	1.1	2.65	131	38	#NULL!	340
206471	0	74	0	61	20.0692	0	0	3	0	6.89655	10.3448		0	503	289	6.77	4.25	4.2	1.05	327	121	8.7	30.3	14	17	73	130.267	43	1.18	3.93	61.2	48	0.1	196
206561	0	36	0	48	20.4783	0	0	2	2；7	4.83871	7.25806	4	1	1042	331	5.25	4.13	2.8	1.88	265	128	10.4	39	14	14	79	99.6158	70	0.69	4.1	0.9	9	0	228
206759	0	60	1	45	23.5294	0	0	0	2	5.88235	6.61765		1	747	533	6.3	5.05	4.31	1.67	286	155	11.8	46.2	19	16	58	117.767	57	1.45	3.99	1.1	5	#NULL!	286
206853	0	69	1	65	17.9418	0	0	3	1；6	7.14286	10.7143	4	1	394	317	8.76	4.54	6.6	1.45	366	131	8	36.6	14	18	69	72.7384	45	1	4.4	26.5	54	0	191
206920	0	63	0	68	25.3515	1	1	0	0	5.33333	6		1	667	279	5.1	3.45	3.17	1.16	343	124	15.3	35	25	22	88	120.027	55	1.69	4.29	6.7	84	#NULL!	254
206981	0	62	1	27	23.2434	0	0	0	0	6.55738	9.83607	7	1	1006	732	4.58	3.89	2.3	1.9	370	113	15.8	38	6	12	51	162.788	44	0.85	2.75	1	11	0	319
207037	0	102	0	55	16.9753	0	0	3	3	7.27273	10.9091	6	1	1553	603	7.4	4.15	4.12	2.16	240	129	5.6	40	12	17	72	98.5372	58	1.01	2.64	39.7	50	#NULL!	389
207051	0	56	0	54	21.2245	1	0	0	3；7	4.61538	6.92308		1	604	246	3	1.42	1.61	1.25	100	59	42.4	15.2	39	45	71	139.464	49	1.41	2.74	0.7	22	#NULL!	361
207208	0	91	1	59	19.3337	0	0	0	2	7.69231	8.65385	4	1	530	280	4.79	4.75	3.44	0.94	252	142	13.3	36.3	26	26	76	93.1228	47	1.58	4.85	4.8	23	#NULL!	239
207256	0	68	1	32	16.2331	0	0	0	2	7.69231	11.5385	4	1	490	328	11.87	4.19	10.4	0.78	266	129	18	38.5	45	19	86	112.225	39	#NULL!	#NULL!	38.6	80	0	194
207258	0	48	1	29	20.3125	0	0	1	2	7.69231	8.65385		1	1108	404	9.23	4.1	6.66	1.86	439	106	6.9	32.4	23	14	90	119.956	50	1.08	4.11	20.9	53	0	383
207261	0	76	0	27	23.8754	0	0	0	0	5.7971	6.52174		1	616	575	8.96	5.04	6.53	1.63	407	137	16.9	42.5	8	12	80	123.789	77	0.65	4.21	66.5	75	#NULL!	364
207378	0	59	1	26	20.8117	0	0	2	1；2	8	9		1	492	242	8.04	4.75	6.36	1.03	355	124	6.2	38.3	10	16	48	105.768	56	1.04	3.78	7.9	11	0	579
207379	0	36	1	48	24.0346	0	0	0	0	6.66667	10		1	778	289	5.31	4.57	3.36	1.43	357	144	12.5	41.1	6	16	48	114.719	50	1.01	3.96	0.8	16	#NULL!	559
207540	0	50	0	79	21.1553	0	0	1	1；4	6.77966	7.62712	4	1	347	723	4.55	4.06	2.42	1.38	279	121	13.4	38.6	6	15	89	60.2706	73	1.83	5.07	8.1	52	#NULL!	365
207548	0	39	1	44	21.2183	0	0	0	0	5.45455	8.18182	1	1	614	270	4.1	3.98	1.67	1.5	313	125	9.2	38.8	13	16	56	99.7555	55	0.59	3.69	0.3	9	0	269
207628	0	51	1	53	24.2188	0	0	0	0	6.45161	9.67742	4	1	312	201	2.95	3.6	1.73	0.88	259	121	7.9	37.4	6	13	47	114.388	49	0.8	3.24	1	97	#NULL!	216
207753	0	36	0	52	23.6614	0	0	0	1	5.71429	8.57143		1	206	118	5.46	3.92	4.42	0.48	296	122	10.8	33.8	8	13	66	171.149	44	0.64	3.33	119	89	#NULL!	509
207855	0	34	1	64	24.5603	0	0	0	7	5.35714	8.03571	2	1	919	540	5.99	3.85	3.49	1.93	281	126	10.6	45.6	20	21	78	98.2776	45	1	4.06	1	4	0	295
207888	0	46	0	68	26.6436	0	0	1	6	5.19481	5.84416		1	681	359	6.4	4.39	4.27	1.49	134	142	31.3	40.6	13	18	52	125.509	54	1.07	2.48	2.7	16	0	321
208076	0	77	1	62	20.0773	0	0	2	4	7.40741	8.33333		1	466	186	6.48	4.08	4.57	1.18	335	119	6.3	35.1	49	64	94	87.5355	50	1.5	5.28	49.9	89	0.11	280
208099	0	35	1	36	21.6311	0	0	0	1；4	7.40741	8.33333	2	1	1222	456	5.41	4.31	3.5	1.14	218	133	28.8	39	42	32	72	149.633	39	0.28	4.62	1.1	20	#NULL!	343
208187	0	44	0	73	19.3625	0	0	0	4	7.40741	11.1111	4	1	559	338	3.16	4.12	1.71	1	166	112	12	36.7	15	27	48	52.0351	85	0.37	4.26	1.3	23	0	717
208366	0	43	1	29	22.4766	0	0	1	7	7.40741	8.33333	4	1	457	264	3.2	3.44	2.23	0.76	219	102	15.3	40.2	10	26	26	135.402	46	0.67	2.67	15.9	38	0	208
208400	0	48	1	35	26.5625	0	0	0	0	5.88235	6.61765	7	1	836	692	6.97	4.56	4.98	1.37	363	127	9.5	41	50	30	55	176.65	42	1.36	4.74	0.9	2	0	340
208752	0	62	1	55	24.8016	0	0	0	0	5.71429	6.42857	7	1	770	413	3.14	3.61	1.45	1.41	217	111	9	38.8	13	18	70	106.599	58	#NULL!	#NULL!	0.5	13	#NULL!	418
209180	0	63	0	55	20.5151	0	1	0	0	6.15385	6.92308		1	605	410	3.6	4.36	2.49	0.79	121	143	8.3	41.7	65	44	76	120.612	56	0.94	3.95	2.7	26	#NULL!	558
209239	0	57	0	24	20.0474	0	0	0	4	6.66667	7.5		1	471	477	3.51	5.08	1.47	1.59	286	158	16.2	44.7	47	19	68	146.699	58	0.6	4.5	0.6	4	#NULL!	369
209459	0	58	0	40	24.2215	1	1	0	2	5.71429	6.42857		1	322	194	4.48	5.21	3.2	0.71	209	154	10.5	42.3	14	19	41	100.676	85	0.77	3.58	6.8	17	#NULL!	318
209505	0	69	1	34	19.6283	0	0	1	2	8.16327	9.18367		1	513	417	6.26	5.04	4.57	1.16	386	159	13.3	44.1	13	14	82	128.504	42	0.84	4.32	38.1	46	27.6	190
210117	0	57	0	31	17.3589	0	0	0	7	7.27273	8.18182	5	1	721	242	5.53	4.38	3.35	1.27	227	130	23.6	40.8	16	24	57	128.576	57	0.63	3.33	2.4	16	#NULL!	396
210416	0	57	0	24	22.7204	0	0	2	0	5.88235	6.61765		0	613	914	6.45	4.81	4.11	1.9	234	152	16.8	48.9	19	19	80	116.181	83	0.84	3.3	3	6	#NULL!	364
210458	0	64	0	59	21.2953	0	0	0	0	6.34921	9.52381	4	1	484	149	2.79	4.83	1.61	0.84	165	159	12.4	43.1	19	22	47	99.022	63	0.9	4.75	0.4	5	0	381
210462	0	60	0	65	17.5771	0	0	1	4	7.69231	11.5385		1	654	566	7.48	2.81	5.27	1.62	402	85	3.5	28.1	7	31	72	38.1418	125	1.03	3.04	93.3	99	0.34	305
210712	0	29	0	35	18.5185	0	0	0	2	6.66667	10		1	477	398	6.46	4.51	4.54	1.18	241	134	11	42.5	10	15	60	128.362	60	0.75	2.88	21	14	#NULL!	262
210794	0	70	0	63	20.2812	0	0	3	0	5	7.5		1	443	389	6.92	4.12	5.7	0.51	285	112	8.4	27	14	17	61	102.689	55	1.23	3.66	42.2	34	#NULL!	294
211175	0	62	1	61	19.2277	0	0	1	2；4	6.25	9.375	4	1	313	307	2.81	4.5	1.65	0.85	160	128	5.6	36.9	35	42	65	69.1288	57	0.7	4.06	12.7	17	#NULL!	558
211176	0	73	0	45	23.5102	0	0	3	0	5.55556	8.33333	7	1	724	649	5.21	3.55	3.38	1.41	246	111	9.7	36.4	60	32	108	199.092	42	0.7	3.52	33.7	72	0	340
211280	0	59	0	59	23.7387	0	0	2	2	4.47761	8.95522		1	622	458	7.95	4.82	6.04	1.28	276	157	9	35.4	15	18	72	93.4433	71	1.48	0.93	53	68	#NULL!	262
211331	0	63	1	34	16.6493	0	0	0	2	7.5	11.25		1	605	410	3.45	3.69	2.29	0.84	319	103	10.6	36.2	7	13	51	122.385	36	#NULL!	#NULL!	0.1	14	0	155
211395	0	74	0	27	21.1327	1	1	2	0	5.71429	6.42857		1	881	717	8.63	5.34	6.02	1.72	439	162	5.9	39.7	10	13	85	182.451	53	#NULL!	#NULL!	38.7	14	#NULL!	568
211498	0	25	0	19	18.9388	1	1	0	0	6.89655	10.3448		1	214	163	8.02	5.06	6.07	1.17	308	141	7.2	44.2	3	11	64	147.922	58	#NULL!	#NULL!	0	20	0	258
211502	0	72	1	73	22.006	0	0	0	4；7	6.66667	10		1	375	202	3.06	3.35	1.3	1.04	196	100	14	33	10	22	58	46.0727	68	1.09	4.14	7.5	64	0	154
211650	0	62	0	66	21.83	0	0	1	0	6.89655	7.75862		1	1053	881	8.91	3.95	5.32	2.43	251	121	18.4	32.3	10	11	72	100.903	52	0.35	2.32	22.2	43	#NULL!	245
211919	0	50	0	45	16.609	1	0	1	0	6.25	9.375		1	516	304	10.57	4.65	8.68	0.99	538	114	8.2	28.2	81	69	136	111.491	50	0.68	2.06	67.7	80	0.57	221
212115	0	60	0	32	23.1481	0	0	0	1；5	5.33333	8		1	905	372	5.92	4.28	4.21	1.01	408	146	8.4	32.2	123	58	123	154.722	64	1.35	3.86	38.8	71	0	223
212129	0	45	1	39	29.0533	0	0	0	3	4.87805	5.4878	4	1	1037	528	7.12	4.04	4.24	2.1	270	100	9	39	13	14	48	179.291	48	4.28	1.55	0.5	8	#NULL!	323
212398	0	65	0	58	21.551	0	0	0	2	6.06061	6.81818		1	257	330	6.46	4.45	4.17	1.51	178	141	19	40.7	8	16	68	93.185	71	#NULL!	#NULL!	17.1	16	#NULL!	338
212495	0	66	0	31	24.4898	1	0	0	0	5.33333	8		1	900	358	6.81	5.04	4.64	1.67	231	158	9.1	41.9	16	18	90	121.877	82	#NULL!	#NULL!	4.2	9	#NULL!	383
212497	0	58	0	32	22.0932	1	0	0	1；3	5.71429	8.57143	2；3	1	597	363	6.86	4.72	4.68	1.17	315	139	6.5	37.4	40	27	86	156.645	59	1.6	4.31	26.2	23	0	288
212505	0	37	1	44	25.3444	0	0	0	2；3；6；7	5.7971	8.69565		1	1506	666	8.88	4.73	5.26	2.92	271	143	10.8	40.2	33	25	55	122.913	56	2.41	5.35	0.6	7	0	278
212752	0	43	0	48	15.625	0	0	3	0	7.5	11.25	4	1	493	256	10.52	3.83	8.82	0.8	599	106	5.4	27.8	25	29	154	128.537	35	1.07	3.92	107	87	#NULL!	116
213114	0	33	0	64	22.5981	1	1	0	4	4.28571	8.57143	2	1	759	367	5.22	3.87	4.09	0.76	154	124	13.6	34.6	23	27	53	151.248	43	0.6	2.45	53.7	52	0.05	340
213404	0	21	1	61	24.3865	0	0	0	3	6.25	9.375		1	812	621	7.46	4.23	4.92	2.01	228	126	10.5	39.9	10	14	102	114.213	46	3.15	3.67	0.7	7	0	330
213546	0	54	1	37	20.9572	0	0	0	6	5.45455	10.9091		1	804	509	6.98	3.84	4.63	1.68	334	117	27.2	39.2	6	14	55	122.638	48	0.49	3.09	8	80	0	272
213567	0	60	0	28	18.9388	0	0	0	0	5.17241	10.3448	4	1	193	515	4.82	2.41	3.99	0.46	289	76	6.2	26.8	7	18	89	155.712	51	0.84	2.56	90.1	89	0.79	213
213637	0	74	0	29	18.3058	0	0	3	6	5.17241	7.75862		1	725	390	10.39	3.9	8.12	1.47	809	115	7.4	32.5	15	15	89	154.322	51	0.74	4.27	39.2	89	0.08	345
213848	0	64	0	67	22.2041	1	0	0	4	5.88235	6.61765		1	907	661	6.73	4.24	4.16	2.1	426	128	4.7	32.3	49	47	95	70.5635	86	2.06	3.63	2.1	50	#NULL!	373
213879	0	39	0	28	17.9592	1	0	0	1	5.45455	8.18182		1	377	166	5.41	3.89	3.83	0.73	363	110	7.5	30.3	35	32	96	129.837	58	#NULL!	#NULL!	56.4	56	0.07	194
213931	0	59	0	66	23.4375	0	0	3	7	5	10		1	415	260	6.91	4.42	5.42	0.76	377	118	11.5	38.1	15	23	95	104.382	52	1.28	5.04	107	91	0.14	325
213944	0	46	1	37	20.3125	0	0	0	0	7.69231	11.5385		1	689	440	4.98	4.42	2.94	1.57	326	138	14.7	42.8	21	21	70	94.3309	59	0.94	6.04	0	9	#NULL!	349
214311	0	57	1	81	20.9321	0	0	0	2；4	8.16327	9.18367	4	1	119	133	3.61	3.55	2.62	0.53	188	107	12.5	32.2	9	21	63	40.0546	75	0.81	3.51	9.8	70	#NULL!	225
214326	0	59	0	52	20.0692	1	0	0	5	5.17241	10.3448		0	826	894	5.57	5.1	3.87	1.33	258	155	12.8	40.5	33	23	273	124.792	50	1.53	3.91	6.4	4	0.09	194
214422	0	39	1	34	20.83	0	0	0	0	5.76923	8.65385		1	816	698	5.19	4.24	3.22	1.06	269	125	4.4	45.9	6	14	65	104.139	55	#NULL!	#NULL!	24	10	0	621
214712	0	41	1	53	17.6254	0	0	0	0	6.81818	10.2273		1	459	454	3.66	4.12	2.37	1.08	113	116	6.2	35.9	17	19	92	92.5058	43	0.73	3.88	1.5	28	#NULL!	271
214755	0	59	0	47	24.093	1	0	0	1；2；6	4.41176	8.82353		1	425	475	7.34	5.31	4.6	1.29	293	160	7	40.2	27	26	122	97.8614	79	0.88	3.66	40.8	46	0	385
214869	0	50	1	31	18.3594	0	0	3	0	8.51064	9.57447	2	1	615	172	4.21	3.77	2.9	0.81	258	99	15.2	34.4	60	38	65	143.876	37	1.17	3.21	38.6	22	0	342
215166	0	58	1	64	14.6788	0	0	3	4；7	7.69231	11.5385		1	604	431	7.02	4.51	5.31	1.13	274	130	13.6	41.3	5	13	81	68.4434	45	0.78	5.46	25.4	35	#NULL!	140
215168	0	62	1	61	19.9792	0	0	0	4；7	6.25	9.375		1	585	617	5.55	3.94	4.21	0.75	229	109	5.7	35.5	16	22	119	57.1064	69	1.83	6.16	51.5	74	0.26	367
215556	0	57	1	19	19.1327	0	0	0	1；7	5.55556	8.33333	4	1	1167	612	4.32	4.46	1.66	2.31	208	105	13.1	43.8	7	12	57	150.88	45	#NULL!	#NULL!	0	2	0	263
215560	0	63	0	23	17.9163	0	0	1	1；2	6.66667	7.5	4	1	192	116	6.4	4.96	4.73	0.6	186	142	7.5	40	9	38	64	132.029	65	#NULL!	#NULL!	93.9	12	#NULL!	974
215732	0	42	0	61	24.0569	0	0	0	0	4.16667	6.25	2	1	689	257	8.37	5.08	6.08	1.59	356	142	12.7	39	20	20	61	89.148	78	1.58	3.97	20	16	0	414
215739	0	42	1	41	16.6493	0	0	0	1；7	7.5	11.25		1	508	322	4.1	3.52	3.22	0.48	493	74	6.8	27.9	41	24	108	152.404	27	#NULL!	#NULL!	83	92	0	98
215782	0	52	1	29	23.2335	0	0	2	0	5.17241	7.75862		1	515	323	5.55	4.13	3.88	1.03	283	105	7.6	39.9	31	33	52	163.167	41	#NULL!	#NULL!	20.1	30	#NULL!	540
215826	0	35	0	66	26.0617	0	0	1	2	3.84615	7.69231		1	283	383	4.74	4.57	3.18	1.12	218	147	19	41.7	24	23	71	96.6607	73	#NULL!	#NULL!	1.5	10	#NULL!	357
216085	0	50	0	50	20.0617	1	0	0	1；6	6.15385	6.92308	2	1	448	160	4.03	4.49	2.64	0.91	328	133	5.6	34.4	9	14	79	123.303	58	0.05	3.25	44.2	74	#NULL!	348
216120	0	76	0	45	21.0498	0	0	3	2；6	4.7619	9.52381		1	251	213	10.7	4.51	8.53	0.8	220	123	8.7	29	10	17	127	130.654	56	#NULL!	#NULL!	105.6	98	0.51	181
216285	0	52	1	39	22.0604	0	0	0	0	5.66038	11.3208		1	761	742	5.49	3.43	2.86	1.99	266	99	8.7	38.9	13	19	71	132.438	42	1.09	3.6	21	54	#NULL!	277
216402	0	45	1	70	23.4375	0	0	3	1；2；7	5	7.5	3；4	1	605	410	6.52	5.03	4.8	1.23	218	153	16.1	36	6	16	65	94.8762	46	0.71	3.7	45.9	60	#NULL!	246
216535	0	36	0	20	16.4233	0	0	0	0	5.45455	8.18182		1	1191	595	6.43	5.16	3.68	2.19	228	151	13.6	48.1	6	18	67	168.093	48	#NULL!	#NULL!	29.3	3	0	381
216921	0	47	1	35	19.563	0	0	0	0	6.38298	12.766	2	1	557	524	5.09	4.09	2.44	2	205	120	13	43.7	13	16	49	109.108	47	0.98	3.17	0	8	#NULL!	109
216945	0	70	1	76	22.6562	0	0	1	0	6.89655	7.75862	2	1	202	348	3.9	4.13	2.38	1.04	273	110	4	33.8	4	14	91	85.7158	45	1.32	4.11	24.1	30	#NULL!	291
216970	0	76	1	42	20.7008	0	0	3	0	7.27273	8.18182		1	637	356	6.98	4.64	4.51	1.88	323	117	4.6	37.2	7	20	71	101.834	55	#NULL!	#NULL!	29.3	33	0	834
217008	0	46	0	55	29.4108	0	0	0	7	3.48837	6.97674	4	1	971	399	7.04	4.87	4.39	1.92	265	146	11.4	43.5	50	22	102	114.57	78	#NULL!	#NULL!	10	9	#NULL!	858
217117	0	59	0	30	18.7783	0	1	0	1	5.66038	11.3208		1	331	356	6.62	4.64	4.58	1.21	305	128	4.9	38.4	8	20	83	107.987	66	#NULL!	#NULL!	39.2	24	#NULL!	293
217168	0	72	1	26	20.83	0	0	0	4	7.69231	11.5385		1	116	65	3.98	4.03	2.72	0.61	313	102	5.6	27.9	22	56	75	114.072	54	#NULL!	#NULL!	1.7	66	0.1	1134
217171	0	76	1	81	17.6693	0	0	1	1；2；4；6	6.97674	10.4651	2	0	605	410	9.79	2.98	6.75	2.26	282	81	9.4	31.3	4	14	39	23.5379	112	#NULL!	#NULL!	60	77	1.18	509
217266	0	32	1	33	19.3337	0	0	0	1	7.69231	8.65385		1	320	376	5.11	4.31	3.83	0.84	314	119	11.5	33.5	17	23	70	115.633	50	0.49	3.16	125	33	#NULL!	181
217402	0	37	1	31	21.9671	0	0	0	1	4.83871	7.25806		1	481	239	6.55	3.16	2	0.76	230	99	5.4	36.4	37	27	48	175.559	40	0.83	3.02	6.6	27	0	314
217541	0	40	1	37	19.052	0	0	0	0	6	9		1	524	389	3.53	3.78	1.93	1.26	203	112	17.2	36.9	6	13	52	116.336	46	#NULL!	#NULL!	0.6	34	#NULL!	230
217628	0	33	1	29	17.5278	0	0	1	1	6.52174	9.78261		1	605	410	11.62	4.86	8.08	1.5	423	109	8.9	41.7	6	13	81	102.034	52	#NULL!	#NULL!	39.6	30	0	255
217643	0	75	1	66	19.6506	0	0	3	2；3；5	6.52174	9.78261		1	521	159	7.3	2.97	5.53	1.12	156	95	52.3	37	75	50	159	84.2182	42	1.32	5.2	29.3	108	#NULL!	283
217818	0	37	1	33	19.1406	0	0	0	0	6.12245	9.18367		0	1061	406	3.64	3.7	1.56	1.74	155	114	11.8	41.9	11	17	55	97.2876	56	#NULL!	#NULL!	1.3	7	#NULL!	190
217874	0	66	0	66	20.1733	0	0	0	2；4；6	7.84314	8.82353	3	0	440	226	7.21	4.99	4.82	1.42	290	149	8.3	38.3	13	21	89	65.9099	70	0.74	3.74	2.5	18	#NULL!	321
217919	0	48	0	71	17.5771	1	1	3	3；7	5.76923	11.5385	4	1	528	268	4.92	4.1	3.46	0.91	299	118	8.5	33	7	10	69	112.469	39	0.8	3.99	29.3	26	0	210
218124	0	37	1	67	21.0938	0	0	0	1；4	7.40741	8.33333		0	331	193	2.22	3.88	1.22	0.76	109	109	15.9	33	64	33	61	64.0033	64	0.85	2.75	1.9	31	#NULL!	259
218127	0	50	0	22	16.901	0	0	0	0	6	12		1	672	379	7.57	5.42	4.78	1.56	283	156	33	46.7	13	16	70	120.212	60	#NULL!	#NULL!	6.5	6	0	267
218147	0	50	1	33	19.5312	0	0	0	1	6	12		1	277	113	4.92	3.03	3.65	0.62	359	76	35.9	36.1	5	20	56	163.509	34	1.5	3.96	1.7	52	0.16	328
218157	0	42	0	18	20.0692	0	0	0	1	6.89655	10.3448		1	605	410	5.13	4.8	3.44	1.08	239	143	6.6	44	5	11	77	135.162	64	#NULL!	#NULL!	5.1	15	#NULL!	561
218158	0	71	0	50	17.7897	1	1	0	1	7.01754	7.89474		1	458	462	3.93	4.24	2.34	1.21	115	124	13.1	37.8	39	32	67	89.5913	70	0.54	3.05	33.4	30	#NULL!	292
218406	0	35	1	25	18.132	0	0	0	0	6.38298	9.57447		1	605	410	7.1	4.33	3.59	2.85	186	119	10.3	38.6	6	12	33	140.411	40	#NULL!	#NULL!	1.9	4	0	214
218439	0	44	1	55	23.1911	0	0	0	1；3；4	5.45455	10.9091		1	157	38	11.3	4.04	9.97	0.8	357	129	18.8	36.1	11	18	139	85.2261	57	2.06	6.41	33	33	0.12	371
218486	0	39	1	62	25.3155	0	0	0	1	6.25	7.03125		1	773	573	3.39	4.12	1.44	1.53	192	124	8.5	40	7	21	110	108.068	48	0.87	4.4	1.7	3	#NULL!	1027
218495	0	69	0	28	21.4533	1	0	2	0	4.83871	9.67742		1	838	400	8.83	4.83	5.61	2.36	323	150	8.7	46.1	8	14	100	134.746	63	0.62	3.01	2.9	5	0	373
218526	0	53	0	50	26.5118	1	0	1	2；3	4.7619	7.14286	3	1	605	410	9.19	5.38	4.98	3.32	249	149	9.8	47.3	11	10	64	82.5183	112	4.24	5.02	2.1	8	#NULL!	541
218527	0	41	1	71	22.2222	0	0	0	0	6	9	4	1	605	410	8.9	3.49	4.75	3.54	184	103	14.3	40.3	29	22	76	70.2934	51	0.67	2.3	3	9	#NULL!	350
218558	0	91	0	55	24.6755	1	0	1	2；3；6	5.47945	8.21918		1	765	279	6.78	5.16	4.85	1.5	250	161	6.9	45.4	9	13	81	161.395	47	2.26	5.01	2.7	6	#NULL!	363
218658	0	64	1	57	21.0007	0	0	2	2	8.69565	9.78261		1	311	110	2.55	3.58	1.69	0.62	93	105	17.7	38.2	12	22	155	101.727	39	1.05	3.25	58.5	25	#NULL!	246
218681	0	89	0	35	25.5354	0	0	0	2	5	7.5		1	653	516	4.88	5.33	2.76	1.4	148	151	8.3	40.4	18	20	69	160.452	64	1.2	4.13	5.2	24	0.06	259
218786	0	68	1	42	21.4844	0	0	0	2	5.45455	10.9091	3	1	522	316	3.64	4.73	2.12	1.19	264	135	10.2	46.9	24	16	68	93.3476	60	1.1	4.41	0.3	7	#NULL!	401
218788	0	68	1	26	20.4491	0	0	2	0	5.45455	10.9091	4	1	560	434	3.49	3.87	2.1	0.98	157	96	13	39.3	9	12	51	132.965	49	#NULL!	#NULL!	0.1	17	0	336
218983	0	63	1	63	20.5693	0	0	3	1；3	7.14286	8.03571	2	1	615	222	5.59	5.78	3.89	1.21	150	174	17.9	45.2	25	25	71	72.2691	62	3.14	4.79	3.1	4	#NULL!	348
218999	0	60	0	53	25.8264	1	0	0	1	5	5.625		0	762	451	7.13	4.96	4.9	1.47	329	146	11	40.8	15	15	102	121.551	70	1.67	3.8	32.9	57	#NULL!	744
219020	0	38	1	73	17.1225	0	0	0	3；4	8.10811	12.1622	6	1	605	410	7	2.95	3.51	2.7	321	112	8.4	38.5	23	30	81	51.5196	50	0.96	4.49	1.3	20	0	254
219218	0	44	0	65	19.7232	1	0	0	0	7.01754	7.89474		1	799	255	5.42	4.33	3.29	1.53	169	138	10	35.6	19	15	68	88.579	59	#NULL!	#NULL!	29.3	5	#NULL!	392
219291	0	59	1	27	16.6493	0	0	2	1；6	7.5	15		1	826	565	8.08	4.57	5.61	1.6	324	127	12.4	40.8	6	14	57	114.557	41	0.77	3.7	31.2	27	0	653
219372	0	40	0	41	22.6757	0	0	0	1	4.6875	9.375		1	627	446	4.91	4.3	2.88	1.29	199	132	8.5	43.6	5	12	89	180.133	43	0.92	3.33	2.7	4	#NULL!	385
219389	0	56	0	53	19.1571	1	0	0	1	6.89655	7.75862	2	1	204	351	7.66	4.17	6.21	0.64	276	122	9.9	34.4	13	21	66	97.9159	63	1.24	3.54	94.7	82	#NULL!	234
219393	0	36	1	34	28.2828	0	0	0	2	5.19481	7.79221		1	841	935	5.87	4.31	3.32	1.93	297	119	5.6	38.7	13	16	61	154.205	55	#NULL!	#NULL!	40.2	57	0	579
219484	0	51	1	86	18.4911	0	0	0	4；6	6.66667	10		1	752	212	7.71	4.33	5.46	1.26	225	126	12.4	34.4	6	13	57	45.9102	55	1.57	4.42	27.9	31	0	314
219494	0	60	0	56	20.9366	1	0	0	4	5.26316	10.5263		1	671	416	5.03	4.19	3.17	1.24	215	122	8.6	40.5	10	18	79	49.1874	119	1.4	4.6	3.5	30	0.09	406
219632	0	84	0	75	21.4844	0	0	0	2；3；4	7.27273	8.18182		1	629	432	10.33	4.23	8.55	1.22	221	121	10.4	41.9	16	23	95	43.7042	100	1.15	3.86	1.9	34	0.14	216
219653	0	65	1	66	22.1367	0	0	0	1	6.55738	7.37705		1	340	278	4.14	3.82	2.62	1.05	225	116	15.6	43.1	9	18	66	86.8627	54	1.93	4.33	4.5	30	#NULL!	307
219686	0	34	1	48	19.8347	0	0	0	0	7.40741	11.1111		1	605	410	4.81	4.4	2.95	1.37	324	134	16.7	41.1	9	16	53	107.549	48	0.69	3.49	3.2	17	0	245
219694	0	62	1	26	23.597	0	0	2	1	5.7971	8.69565		1	549	390	5.11	4.33	2.7	1.91	215	124	9.5	42.9	6	15	73	173.909	47	1.2	4.41	4.1	24	#NULL!	306
219696	0	40	1	33	20.4491	0	0	0	0	7.27273	8.18182		1	707	365	5.18	4.01	4.46	0.46	143	116	11.7	39	15	22	53	132.94	46	0.27	3.15	3.7	20	0	240
219699	0	62	0	28	22.5306	0	0	0	0	5.7971	8.69565		1	614	618	5.53	4.48	3.24	1.63	206	136	8.6	44.9	17	23	110	168.704	56	1.99	3.77	0.7	21	#NULL!	415
219700	0	50	1	33	17.2248	0	0	0	2	6.97674	10.4651		1	500	524	5.45	4.71	3.26	1.46	309	137	17.1	40.3	14	23	66	99.604	48	0.76	3.42	44.4	52	#NULL!	186
219802	0	74	0	70	16.955	1	0	1	4	6.12245	9.18367	4	1	266	72	4.98	3.59	3.81	0.57	482	107	5.3	36.6	6	27	77	53.0779	79	#NULL!	#NULL!	54.7	84	0.08	940
219807	0	30	0	79	15.4321	0	0	1	6	6	9		1	235	195	7.4	3.97	6.46	0.35	187	117	13	35.6	9	16	57	81.0567	46	0.8	3.24	116.4	47	0.08	147
219841	0	50	0	59	22.231	1	1	0	1；2；6	4.83871	9.67742	2	1	448	408	5.29	4.81	3.54	1.22	147	145	11.8	42.2	10	21	88	86.4699	71	0.96	3.89	11.8	26	0	267
219889	0	57	0	62	23.7654	0	0	3	0	5.19481	7.79221		1	1115	397	5.81	5.32	3.04	2.2	157	158	17.6	39.7	9	13	88	124.446	59	1.2	3.2	4.1	6	0	297
220167	0	36	0	36	29.4118	1	0	0	3	4.70588	7.05882		0	718	681	5.05	4.58	2.78	1.89	337	142	9.8	41.3	119	40	84	166.259	65	1.86	4.68	0	50	#NULL!	355
220174	0	65	1	34	17.4191	0	0	0	2	6.25	9.375		0	579	443	4.14	4.47	2.05	1.63	197	128	13	46.6	11	14	48	125.882	42	0.56	4.33	0	9	#NULL!	321
220345	0	66	0	40	20.0617	0	0	0	0	4.61538	9.23077	4	1	951	448	6.03	5.06	3.62	1.98	258	152	13.2	40.5	47	30	60	115.162	69	1.71	3.77	2.7	5	#NULL!	299
220778	0	32	0	58	17.9982	1	0	3	2	6.12245	9.18367		1	513	675	10.74	3.93	8.23	1.39	480	114	6.2	32.9	15	16	49	119.804	41	0.7	2.84	24.8	42	#NULL!	156
220807	0	45	1	58	26.1427	0	0	0	0	4.83871	7.25806	4	1	605	410	2.96	4.34	1.64	0.94	181	127	14.5	41.9	16	18	46	103.586	51	1.14	4.64	1.8	5	0	246
220967	0	86	0	29	19.7531	1	0	1	2	6.25	9.375		1	392	405	5.77	4.92	4.3	0.86	183	148	9.3	45.1	6	11	65	122.318	71	#NULL!	#NULL!	20.3	7	0	312
221026	0	61	0	62	25.2595	0	0	0	6	5.47945	6.16438		1	279	102	16.2	4.63	14.85	0.82	234	142	24.9	27.9	15	14	50	145.018	48	0.95	3.3	157.2	39	#NULL!	100
221047	0	56	0	61	22.4913	1	1	0	0	4.61538	9.23077	4	0	581	188	6.56	4.78	4.45	1.38	157	146	25.3	45.1	26	19	95	114.136	55	1.27	4.71	1.8	4	#NULL!	193
221053	0	28	0	24	17.9902	0	0	0	0	7.01754	7.89474		1	1018	640	6.53	4.94	3.81	2.27	225	161	7.6	49.6	21	21	60	96.2277	84	1.05	3.53	4	5	#NULL!	310
221224	0	99	1	59	17.0993	0	0	2	1；2	8	12		1	274	107	5.54	3.98	4.26	0.59	455	109	3.8	24.8	11	21	60	102.645	41	1.22	3.29	43.5	26	0	136
221264	0	37	0	30	24.0317	0	0	0	3；6	5.19481	5.84416		1	594	408	10.22	4.7	6.75	1.76	221	147	15.3	42.4	29	26	74	159.3	65	2.75	4.96	0.7	10	#NULL!	400
221323	0	43	1	43	23.4375	0	0	0	0	5	10		0	162	230	5.58	4.17	4.44	0.6	405	100	6.3	39.3	8	14	85	72.8636	83	1.12	4.47	61.1	98	0	355
221331	0	63	1	33	20.202	0	0	2	2	7.27273	8.18182		1	3	0	3.86	4.38	1.93	1.6	228	115	9.2	38.7	3	13	50	138.982	44	#NULL!	#NULL!	1.2	4	#NULL!	353
221342	0	64	0	71	22.8625	0	0	0	1；6；7	6.34921	7.14286	4	1	196	128	3.39	4.36	2.53	0.44	190	120	9	28.2	24	31	64	94.8961	56	1.18	2.69	44.4	44	#NULL!	322
221345	0	63	0	46	22.6003	1	1	1	7	7.27273	8.18182	4	1	251	483	15.53	3.94	13.1	1.04	548	112	10.7	31.3	23	37	77	101.94	62	#NULL!	#NULL!	166.7	91	#NULL!	229
221364	0	75	1	47	20.1733	0	0	1	1	7.84314	11.7647		1	591	291	8.67	4.25	6.99	1.15	255	138	7.9	40.6	39	61	66	100.583	49	1.17	3.73	54.8	31	0.1	205
221468	0	59	1	26	17.0392	0	0	0	1；7	7.14286	10.7143		1	389	240	5.54	4.46	4.22	0.98	255	129	10.5	46.7	10	17	77	118.46	42	#NULL!	#NULL!	0	7	0	531
221711	0	35	0	51	19.5918	1	0	1	7	5	7.5		1	409	388	6.18	5.11	4.77	1.02	265	138	3.7	36	4	12	58	151.817	43	1.35	3.34	0	22	0	536
222039	0	52	0	59	21.1073	0	0	0	1；3	4.91803	9.83607		1	324	1317	7.57	3.26	4	3.42	183	112	9.7	31.4	49	58	62	107.863	56	2.47	3.74	80	61	0.57	159
222192	0	50	0	68	20.7967	0	0	3	1	6.89655	10.3448		1	385	172	5	4.42	3.41	0.79	257	122	10.8	36.1	16	15	67	100.101	51	0.87	3.69	48	71	0	215
222318	0	33	0	27	20.7612	0	0	2	0	6.66667	7.5		1	837	406	7.52	4.77	5.25	1.59	308	142	17.8	37.7	12	15	101	230.236	36	0.6	3.22	38	56	#NULL!	410
222342	0	59	0	28	22.1297	0	0	0	2	5.97015	8.95522		1	906	471	4.95	5.03	2.42	2.08	201	161	16.9	42.6	38	25	94	183.472	50	1.01	3.41	1.8	9	#NULL!	340
222469	0	25	0	64	22.7204	0	0	0	4	4.41176	8.82353		1	570	289	7.59	5.06	5.85	1.15	122	147	13	41.6	12	20	69	131.622	48	1.04	3.39	1.5	7	#NULL!	381
222472	0	61	0	35	25.6489	1	0	0	6	4	8	7	1	442	464	5.75	4.68	3.5	1.67	240	143	12.1	42.7	27	22	104	229.218	42	#NULL!	#NULL!	0	14	0.08	392
222927	0	66	1	59	22.68	0	0	0	6	6.55738	7.37705		1	788	530	5.01	4.06	3	1.62	136	122	8.5	41.9	21	19	58	109.24	47	1.61	5.95	0.1	6	#NULL!	233
222949	0	54	0	30	34.4729	1	1	0	2	3.7037	5.55556	3	0	811	363	8.8	5.38	6.01	2.2	384	156	10.3	39.5	47	25	60	259.343	56	1.63	3.31	10.6	27	#NULL!	417

## Sheet: Sheet1
Group1	NAME	AD	INHDOSE2	RFPDOSE2	INHC212h	RFPC212h	转阴时间
1	麻继跃	184839	#NULL!	#NULL!	#NULL!	#NULL!	1
1	王保学	185208	#NULL!	#NULL!	#NULL!	#NULL!	1
1	姬建萍	185476	#NULL!	#NULL!	#NULL!	#NULL!	2
1	董冰洁	185501	#NULL!	600	#NULL!	#NULL!	3
1	何群	185512	#NULL!	#NULL!	#NULL!	#NULL!	2
1	包占琴	185549	#NULL!	#NULL!	8.5	#NULL!	3
1	郭美娜	185869	#NULL!	#NULL!	#NULL!	#NULL!	1
1	胡愿明	185871	#NULL!	#NULL!	6.36	4.46	1
1	陈红	185903	#NULL!	#NULL!	#NULL!	#NULL!	3
1	柳西云	185981	#NULL!	#NULL!	#NULL!	#NULL!	2
1	陈迪	185988	#NULL!	600	#NULL!	9.8	1
1	李哲民	185993	300	#NULL!	6.3	#NULL!	1
1	胥美莉	195787	#NULL!	#NULL!	#NULL!	#NULL!	1
1	杭城	196790	#NULL!	600	6.8	8.02	1
1	苏陕民	196811	#NULL!	#NULL!	#NULL!	#NULL!	1
1	王超	196843	#NULL!	600	#NULL!	7.82	1
1	李叶	198468	#NULL!	#NULL!	#NULL!	#NULL!	3
1	杨雷	199267	#NULL!	600	#NULL!	13.6	1
1	韩阳	199347	#NULL!	600	#NULL!	10.53	3
1	王忠印	199348	400	600	4.3	8.5	2
1	汪芝芳	199359	#NULL!	450	#NULL!	#NULL!	3
1	陈菊华	199360	#NULL!	600	#NULL!	13.2	3
1	唐桂珍	200214	#NULL!	#NULL!	#NULL!	#NULL!	1
1	高倩	201471	#NULL!	#NULL!	11.01	18.49	1
1	郝选军	202072	400	600	#NULL!	#NULL!	3
1	穆争夺	202209	500	#NULL!	4.5	#NULL!	1
1	郑快	202319	#NULL!	600	#NULL!	9.5	2
1	杨军	202409	#NULL!	#NULL!	#NULL!	#NULL!	3
1	屈增华	203094	400	#NULL!	3.9	#NULL!	1
1	罗坤	203228	#NULL!	600	#NULL!	6.7	3
1	周康萱	203422	#NULL!	#NULL!	#NULL!	#NULL!	2
1	冯晨君	203599	500	#NULL!	6.3	#NULL!	1
1	孙永飞	204272	#NULL!	#NULL!	#NULL!	#NULL!	3
1	杨会芳	204646	300	#NULL!	7.6	#NULL!	1
1	闫欣	204826	400	#NULL!	2.8	#NULL!	1
1	樊效勇	205011	#NULL!	#NULL!	#NULL!	#NULL!	1
1	李云	205013	#NULL!	#NULL!	#NULL!	#NULL!	1
1	于文荣	205024	#NULL!	#NULL!	#NULL!	#NULL!	2
1	陈小焕	205030	#NULL!	#NULL!	#NULL!	#NULL!	1
1	王刚平	205146	300	#NULL!	3.99	12.32	2
1	张铜安	205173	#NULL!	#NULL!	#NULL!	#NULL!	1
1	张重文	205352	#NULL!	#NULL!	5.34	16.39	1
1	付绒绒	205578	#NULL!	#NULL!	#NULL!	#NULL!	2
1	王永寅	206283	400	#NULL!	#NULL!	#NULL!	3
1	苗建卫	206479	#NULL!	#NULL!	#NULL!	#NULL!	1
1	贾旦旦	206798	#NULL!	#NULL!	#NULL!	#NULL!	1
1	张永辉	206866	400	#NULL!	3.1	#NULL!	1
1	郭敬	206898	300	#NULL!	5.9	#NULL!	1
1	薛冬蕊	206959	#NULL!	#NULL!	#NULL!	#NULL!	1
1	莫定芳	207312	400	600	4.2	18.5	1
1	吴小龙	207394	#NULL!	#NULL!	#NULL!	#NULL!	1
1	刘军良	207427	500	600	2.07	14.86	2
1	刘鹏军	207428	#NULL!	#NULL!	#NULL!	#NULL!	2
1	徐妮	207507	#NULL!	#NULL!	#NULL!	#NULL!	2
1	王学民	207660	#NULL!	#NULL!	4.2	#NULL!	1
1	石玉琴	207729	#NULL!	#NULL!	5.54	#NULL!	1
1	段红巧	207811	#NULL!	#NULL!	#NULL!	#NULL!	2
1	陈秋荣	208123	#NULL!	#NULL!	#NULL!	#NULL!	1
1	王长发	208130	#NULL!	#NULL!	#NULL!	#NULL!	1
1	赵全怀	208314	#NULL!	#NULL!	#NULL!	#NULL!	1
1	周学亮	208452	#NULL!	#NULL!	#NULL!	#NULL!	2
1	杨泉	208594	#NULL!	#NULL!	#NULL!	#NULL!	1
1	刘闯	208721	#NULL!	#NULL!	#NULL!	11.17	2
1	刘冰洁	208825	#NULL!	#NULL!	#NULL!	#NULL!	2
1	巩军盈	209235	#NULL!	#NULL!	#NULL!	#NULL!	2
1	李佳南	209275	#NULL!	#NULL!	#NULL!	#NULL!	1
1	李婷	209301	#NULL!	#NULL!	#NULL!	#NULL!	2
1	郭玲	209458	#NULL!	#NULL!	#NULL!	#NULL!	1
1	姜汶君	209488	#NULL!	#NULL!	#NULL!	#NULL!	1
1	李双龙	209831	#NULL!	#NULL!	#NULL!	#NULL!	1
1	皮建红	210169	400	#NULL!	2.7	#NULL!	2
1	肖奔	210471	#NULL!	#NULL!	#NULL!	#NULL!	1
1	贾俊臣	210678	#NULL!	#NULL!	#NULL!	#NULL!	1
1	马兵	210761	#NULL!	#NULL!	#NULL!	#NULL!	1
1	汪兴华	210823	#NULL!	#NULL!	#NULL!	#NULL!	3
1	张有义	210849	#NULL!	#NULL!	#NULL!	#NULL!	1
1	姜龙传	211058	#NULL!	#NULL!	2.5	8.24	1
1	武波萌	211666	400	#NULL!	4.94	16.69	2
1	张志国	211672	#NULL!	#NULL!	#NULL!	#NULL!	2
1	齐伟民	211698	#NULL!	#NULL!	#NULL!	#NULL!	1
1	程卓	211703	#NULL!	#NULL!	#NULL!	#NULL!	1
1	冯喜婵	211912	400	#NULL!	5.06	24.45	3
1	张青素	211916	300	600	4.5	#NULL!	2
1	何波	211939	#NULL!	#NULL!	#NULL!	#NULL!	2
1	贾新垚	211952	#NULL!	#NULL!	#NULL!	#NULL!	2
1	王军	212021	#NULL!	#NULL!	#NULL!	#NULL!	2
1	李锦兰	212135	200	#NULL!	#NULL!	#NULL!	2
1	刘志胜	212183	#NULL!	#NULL!	#NULL!	#NULL!	1
1	李真兵	212258	300	600	4.2	10.69	1
1	田剑绸	212341	#NULL!	450	6.63	15.38	1
1	张麻利	212425	#NULL!	#NULL!	6.5	#NULL!	2
1	赵玉芳	212722	#NULL!	#NULL!	#NULL!	#NULL!	2
1	卫小均	212732	#NULL!	#NULL!	#NULL!	#NULL!	2
1	李小琴	212784	#NULL!	#NULL!	#NULL!	#NULL!	2
1	张继勋	212796	#NULL!	#NULL!	#NULL!	#NULL!	1
1	张明莉	212798	#NULL!	#NULL!	#NULL!	#NULL!	1
1	郭义红	212844	#NULL!	600	#NULL!	8	3
1	周利民	212949	#NULL!	#NULL!	#NULL!	#NULL!	2
1	权宏力	213152	400	#NULL!	2.44	#NULL!	1
1	王树刚	213196	#NULL!	#NULL!	#NULL!	#NULL!	1
1	柴树珍	213197	#NULL!	#NULL!	#NULL!	#NULL!	3
1	杨涛	213210	#NULL!	#NULL!	#NULL!	#NULL!	1
1	王拴玲	213286	#NULL!	#NULL!	6.94	25.05	1
1	王喜安	213294	#NULL!	#NULL!	#NULL!	#NULL!	3
1	雷奇	213357	400	#NULL!	4.5	#NULL!	1
1	刘维伟	213581	#NULL!	#NULL!	#NULL!	#NULL!	1
1	刘发位	214014	#NULL!	#NULL!	#NULL!	#NULL!	1
1	王明年	214018	#NULL!	#NULL!	#NULL!	#NULL!	1
1	孙玉歌	214723	#NULL!	450	#NULL!	#NULL!	1
1	党长福	214726	#NULL!	#NULL!	#NULL!	#NULL!	1
1	蒋桂枝	214766	400	#NULL!	5.9	#NULL!	1
1	唐保安	214817	#NULL!	#NULL!	#NULL!	#NULL!	1
1	何荣	214886	#NULL!	#NULL!	#NULL!	#NULL!	3
1	白兴华	214960	#NULL!	#NULL!	#NULL!	#NULL!	1
1	何勇2	215034	#NULL!	#NULL!	#NULL!	5.89	2
1	吴小霞	215035	#NULL!	600	5.18	20.07	1
1	胡亭亭	215076	#NULL!	450	#NULL!	19.27	2
1	赵存林	215091	#NULL!	#NULL!	#NULL!	#NULL!	1
1	周月善	215218	400	#NULL!	5.5	#NULL!	1
1	张民安	215270	#NULL!	600	5.5	9.1	2
1	韩会香	215362	#NULL!	#NULL!	#NULL!	#NULL!	2
1	王艳芳	215559	#NULL!	#NULL!	#NULL!	#NULL!	3
1	张金虎	215574	#NULL!	#NULL!	#NULL!	#NULL!	1
1	胡陈良	216177	#NULL!	#NULL!	#NULL!	#NULL!	2
1	李风梅	216270	#NULL!	#NULL!	#NULL!	#NULL!	2
1	雷秀珍	216292	#NULL!	#NULL!	5.7	#NULL!	1
1	李然	216316	300	#NULL!	3	#NULL!	1
1	郭平	216320	400	#NULL!	2.94	#NULL!	1
1	贾晨辉	216564	#NULL!	#NULL!	#NULL!	#NULL!	2
1	刘婷婷	216589	#NULL!	#NULL!	#NULL!	#NULL!	1
1	穆建强	216728	#NULL!	#NULL!	#NULL!	#NULL!	1
1	高雪林	216736	#NULL!	#NULL!	#NULL!	#NULL!	1
1	王亚亚	216753	#NULL!	#NULL!	#NULL!	#NULL!	2
1	王世平	216898	#NULL!	#NULL!	#NULL!	15.41	1
1	李徐	216978	#NULL!	#NULL!	#NULL!	#NULL!	1
1	李茜	217102	#NULL!	600	#NULL!	12.5	2
1	赵卫军	217119	#NULL!	#NULL!	#NULL!	2.9	2
1	王福朝	217246	400	#NULL!	2.4	#NULL!	3
1	何春红	217264	#NULL!	#NULL!	#NULL!	#NULL!	3
1	王娅衡	217270	#NULL!	#NULL!	#NULL!	#NULL!	1
1	付显平	217403	#NULL!	#NULL!	#NULL!	#NULL!	2
1	宋安勇	217488	#NULL!	#NULL!	#NULL!	#NULL!	3
1	曹敏	217977	300	#NULL!	3.1	20	2
1	牛虎艳	218018	#NULL!	#NULL!	#NULL!	19.6	2
1	王进	218220	#NULL!	#NULL!	#NULL!	#NULL!	2
1	何小平	218266	400	#NULL!	2.73	#NULL!	1
1	王勃习	218467	400	#NULL!	#NULL!	#NULL!	2
1	白旺鑫	218485	#NULL!	#NULL!	#NULL!	#NULL!	3
1	张曼	218774	#NULL!	#NULL!	#NULL!	#NULL!	2
1	王江荣	218776	#NULL!	#NULL!	#NULL!	#NULL!	2
1	杜少杰	218981	#NULL!	#NULL!	#NULL!	#NULL!	1
1	刘腊梅	219048	#NULL!	#NULL!	#NULL!	#NULL!	2
1	康露丹	219094	#NULL!	#NULL!	#NULL!	#NULL!	1
1	杨守乾	219124	#NULL!	#NULL!	#NULL!	#NULL!	1
1	贺九平	219142	#NULL!	#NULL!	#NULL!	#NULL!	1
1	拜晓伟	219147	#NULL!	600	#NULL!	16.5	1
1	韩纪强	219151	#NULL!	#NULL!	#NULL!	#NULL!	1
1	许飞飞	219202	#NULL!	#NULL!	#NULL!	#NULL!	1
1	党可	219208	400	#NULL!	#NULL!	#NULL!	1
1	窦峰信	219569	#NULL!	#NULL!	#NULL!	#NULL!	2
1	马吉宁	219848	#NULL!	#NULL!	#NULL!	#NULL!	2
1	薛文证	219875	#NULL!	#NULL!	#NULL!	#NULL!	1
1	吴超	219951	#NULL!	#NULL!	#NULL!	#NULL!	1
1	郑翔	219963	#NULL!	#NULL!	#NULL!	#NULL!	1
1	李祥	220066	#NULL!	#NULL!	#NULL!	#NULL!	2
1	何勇	220183	#NULL!	#NULL!	#NULL!	#NULL!	1
1	梅少琴	220336	300	600	7.6	18.5	1
1	于艳丽	220456	#NULL!	#NULL!	#NULL!	#NULL!	2
1	毋月	220473	#NULL!	#NULL!	6.54	#NULL!	1
1	涂克勇	220562	400	#NULL!	1.55	6.05	1
1	杨涛2	220660	#NULL!	#NULL!	#NULL!	#NULL!	1
1	刘凯旋	220741	#NULL!	600	#NULL!	8.5	1
1	左极春	220791	400	#NULL!	2.32	#NULL!	1
1	李立晨	220860	#NULL!	#NULL!	#NULL!	#NULL!	1
1	林昌龙	221093	#NULL!	600	#NULL!	14.5	3
1	周仁杰	221251	#NULL!	#NULL!	#NULL!	#NULL!	2
1	佘琼	221462	#NULL!	#NULL!	#NULL!	#NULL!	1
1	朱晓锋	221587	#NULL!	#NULL!	#NULL!	#NULL!	2
1	苏亚宁	221648	500	#NULL!	3.4	11.25	3
1	蒲佩娟	221755	#NULL!	#NULL!	3.4	11.25	1
1	何喜娃	221762	#NULL!	#NULL!	#NULL!	#NULL!	1
1	安联社	221879	#NULL!	#NULL!	#NULL!	#NULL!	1
1	徐开	221898	300	#NULL!	2.8	#NULL!	1
1	胡远娥	221918	#NULL!	#NULL!	#NULL!	12.47	1
1	党焕婷	222131	#NULL!	#NULL!	#NULL!	#NULL!	1
1	王宇慧	222358	#NULL!	#NULL!	#NULL!	#NULL!	1
1	张高攀	222378	#NULL!	#NULL!	#NULL!	#NULL!	1
0	任毅博	189700	#NULL!	#NULL!	#NULL!	#NULL!	1
0	张根群	195060	#NULL!	#NULL!	#NULL!	#NULL!	2
0	李保龙	195155	#NULL!	#NULL!	#NULL!	#NULL!	1
0	黄世芳	195206	#NULL!	#NULL!	#NULL!	#NULL!	1
0	田玉才	195720	#NULL!	#NULL!	#NULL!	#NULL!	3
0	李丹	195918	300	#NULL!	#NULL!	#NULL!	2
0	周成淼	195920	#NULL!	600	#NULL!	#NULL!	2
0	王朋鹏	195929	#NULL!	600	#NULL!	#NULL!	3
0	李浩懿	196086	300	450	#NULL!	#NULL!	1
0	朱朋杰	196353	#NULL!	#NULL!	#NULL!	#NULL!	2
0	乔印舟	196357	#NULL!	#NULL!	#NULL!	#NULL!	2
0	侯丹阳	196374	#NULL!	#NULL!	#NULL!	#NULL!	1
0	樊灵艾	196375	300	#NULL!	#NULL!	#NULL!	2
0	张华强	196434	#NULL!	#NULL!	#NULL!	#NULL!	2
0	郑自祥	196723	#NULL!	#NULL!	#NULL!	#NULL!	1
0	李立贤	197172	#NULL!	#NULL!	#NULL!	#NULL!	2
0	邱月琴	197190	#NULL!	#NULL!	#NULL!	#NULL!	3
0	牛鹏	197291	500	#NULL!	#NULL!	#NULL!	2
0	张皓琪	197526	#NULL!	#NULL!	#NULL!	#NULL!	3
0	卢勇峰	197533	#NULL!	#NULL!	#NULL!	#NULL!	3
0	严俊	197770	#NULL!	#NULL!	#NULL!	#NULL!	1
0	邹少波	197870	#NULL!	450	#NULL!	#NULL!	2
0	刘建奎	198081	#NULL!	#NULL!	#NULL!	#NULL!	3
0	马智宁	198266	#NULL!	#NULL!	#NULL!	#NULL!	1
0	康丹洋	198409	#NULL!	#NULL!	#NULL!	#NULL!	3
0	倪春福	198670	#NULL!	#NULL!	#NULL!	#NULL!	2
0	孙海鱼	199027	400	600	#NULL!	#NULL!	2
0	焦钰倩	199171	#NULL!	#NULL!	#NULL!	#NULL!	2
0	管发秦	199289	#NULL!	#NULL!	#NULL!	#NULL!	1
0	杨洪勤	199330	500	600	#NULL!	#NULL!	2
0	梅秀华	199803	#NULL!	600	#NULL!	#NULL!	1
0	王文萍	199849	#NULL!	#NULL!	#NULL!	#NULL!	1
0	季晶晶	199926	#NULL!	#NULL!	#NULL!	#NULL!	1
0	冯中伟	200309	#NULL!	#NULL!	#NULL!	#NULL!	3
0	贺鑫	200377	#NULL!	#NULL!	#NULL!	#NULL!	3
0	桂宇程	201290	#NULL!	#NULL!	#NULL!	#NULL!	3
0	田龙龙	201664	#NULL!	#NULL!	#NULL!	#NULL!	1
0	刘新利	201724	#NULL!	#NULL!	#NULL!	#NULL!	1
0	唐协红	201732	600	600	#NULL!	#NULL!	2
0	陈家祥	201768	#NULL!	#NULL!	#NULL!	#NULL!	3
0	王飞	202702	#NULL!	#NULL!	#NULL!	#NULL!	1
0	卢飞	202716	#NULL!	#NULL!	#NULL!	#NULL!	2
0	云征月	202796	#NULL!	#NULL!	#NULL!	#NULL!	1
0	张淑萍	202896	#NULL!	#NULL!	#NULL!	#NULL!	1
0	宋超升	202899	#NULL!	#NULL!	#NULL!	#NULL!	3
0	薛笑笑	202905	#NULL!	#NULL!	#NULL!	#NULL!	3
0	邢程	202930	#NULL!	#NULL!	#NULL!	#NULL!	2
0	金花绒	202964	#NULL!	#NULL!	#NULL!	#NULL!	1
0	刘东盅	203015	#NULL!	#NULL!	#NULL!	#NULL!	1
0	赵康	203022	#NULL!	#NULL!	#NULL!	#NULL!	3
0	李继麟	203061	#NULL!	#NULL!	#NULL!	#NULL!	1
0	付心悦	203096	#NULL!	#NULL!	#NULL!	#NULL!	3
0	李娜娜	203418	#NULL!	#NULL!	#NULL!	#NULL!	3
0	徐侃虎	203601	#NULL!	#NULL!	#NULL!	#NULL!	1
0	李文杰	203607	#NULL!	#NULL!	#NULL!	#NULL!	2
0	张翔	203663	#NULL!	#NULL!	#NULL!	#NULL!	1
0	穆萍	203715	#NULL!	#NULL!	#NULL!	#NULL!	1
0	石东北	203771	#NULL!	#NULL!	#NULL!	#NULL!	2
0	赵兴利	204004	400	#NULL!	#NULL!	#NULL!	3
0	贾俊峰	204028	500	600	#NULL!	#NULL!	3
0	王祯绮	204038	300	#NULL!	#NULL!	#NULL!	2
0	贺爱华	204045	#NULL!	#NULL!	#NULL!	#NULL!	1
0	周远祥	204141	#NULL!	450	#NULL!	#NULL!	3
0	明国权	204196	400	#NULL!	2.47	#NULL!	1
0	杨从社	204400	#NULL!	#NULL!	#NULL!	#NULL!	1
0	张扣仙	204463	#NULL!	#NULL!	#NULL!	#NULL!	2
0	马维江	204592	400	600	#NULL!	#NULL!	3
0	周云霞	204638	#NULL!	#NULL!	#NULL!	7.7	3
0	毕红社	204643	#NULL!	#NULL!	#NULL!	#NULL!	3
0	石陈新	204651	#NULL!	#NULL!	#NULL!	#NULL!	2
0	彭远博	204719	#NULL!	#NULL!	#NULL!	#NULL!	1
0	牛福润	205058	#NULL!	#NULL!	#NULL!	#NULL!	2
0	张拴良	205128	#NULL!	#NULL!	2.53	7.5	3
0	秦鑫	205211	#NULL!	#NULL!	#NULL!	#NULL!	2
0	陈娜娜	205333	#NULL!	#NULL!	#NULL!	#NULL!	2
0	安振军	205343	#NULL!	#NULL!	#NULL!	#NULL!	2
0	董军浩	205406	#NULL!	#NULL!	#NULL!	#NULL!	1
0	吕铭霞	205538	#NULL!	#NULL!	#NULL!	#NULL!	2
0	李兴俊	205798	#NULL!	#NULL!	#NULL!	#NULL!	1
0	马现锋	205807	#NULL!	#NULL!	#NULL!	#NULL!	1
0	刘阳	205840	#NULL!	#NULL!	#NULL!	#NULL!	3
0	路根兴	205872	300	#NULL!	#NULL!	#NULL!	1
0	王大雨	205921	#NULL!	#NULL!	#NULL!	#NULL!	3
0	张乙青	205923	#NULL!	#NULL!	#NULL!	#NULL!	3
0	李超	205929	#NULL!	#NULL!	#NULL!	#NULL!	2
0	曹金平	206101	#NULL!	#NULL!	#NULL!	#NULL!	1
0	王斌善	206231	300	#NULL!	#NULL!	#NULL!	1
0	吴西艳	206328	#NULL!	#NULL!	#NULL!	#NULL!	1
0	张文玮	206412	#NULL!	#NULL!	#NULL!	#NULL!	1
0	李爱荣	206420	#NULL!	#NULL!	#NULL!	#NULL!	1
0	刘玲社	206433	#NULL!	#NULL!	#NULL!	#NULL!	1
0	刘西民	206471	#NULL!	#NULL!	#NULL!	#NULL!	3
0	郝聪明	206561	#NULL!	600	#NULL!	#NULL!	2
0	马玉宏	206759	#NULL!	#NULL!	#NULL!	#NULL!	1
0	于书焕	206853	#NULL!	#NULL!	#NULL!	#NULL!	1
0	纵瑞荣	206920	#NULL!	#NULL!	#NULL!	#NULL!	3
0	杨贺	206981	#NULL!	#NULL!	#NULL!	#NULL!	3
0	朱小斌	207037	600	450	#NULL!	#NULL!	3
0	张万龙	207051	#NULL!	#NULL!	#NULL!	#NULL!	3
0	张秀花	207208	#NULL!	#NULL!	#NULL!	#NULL!	2
0	刘锦	207256	#NULL!	#NULL!	#NULL!	#NULL!	1
0	聂美玲	207258	#NULL!	#NULL!	#NULL!	#NULL!	2
0	朱伟东	207261	#NULL!	#NULL!	#NULL!	#NULL!	3
0	孙金玲	207378	#NULL!	600	#NULL!	#NULL!	3
0	李敏	207379	#NULL!	#NULL!	#NULL!	#NULL!	1
0	魏经美	207540	#NULL!	#NULL!	#NULL!	#NULL!	3
0	赵晓琴	207548	#NULL!	600	#NULL!	4.6	2
0	周彩萍	207628	#NULL!	#NULL!	#NULL!	#NULL!	1
0	毛加冒	207753	#NULL!	#NULL!	#NULL!	#NULL!	2
0	周建侠	207855	#NULL!	#NULL!	#NULL!	#NULL!	1
0	张建国	207888	#NULL!	#NULL!	#NULL!	#NULL!	3
0	徐有莲	208076	#NULL!	#NULL!	#NULL!	#NULL!	2
0	鱼柯	208099	#NULL!	#NULL!	#NULL!	#NULL!	1
0	王良玉	208187	#NULL!	#NULL!	#NULL!	#NULL!	2
0	吕芳娟	208366	#NULL!	#NULL!	#NULL!	17.66	2
0	闻安仁	209180	#NULL!	#NULL!	#NULL!	#NULL!	3
0	张敏	209459	#NULL!	#NULL!	#NULL!	#NULL!	1
0	刘培	209505	#NULL!	#NULL!	#NULL!	#NULL!	2
0	赵陶祥	210416	#NULL!	#NULL!	#NULL!	#NULL!	3
0	郭明	210458	#NULL!	#NULL!	#NULL!	#NULL!	2
0	张朋	210712	#NULL!	#NULL!	#NULL!	#NULL!	2
0	杨令辉	211176	#NULL!	#NULL!	#NULL!	#NULL!	3
0	门照平	211280	#NULL!	600	#NULL!	#NULL!	2
0	李鹏辉	211395	#NULL!	#NULL!	#NULL!	#NULL!	3
0	蒋梦龙	211498	#NULL!	#NULL!	#NULL!	#NULL!	2
0	王军仓	211650	400	#NULL!	#NULL!	#NULL!	3
0	吴红军	211919	400	#NULL!	#NULL!	#NULL!	2
0	高保飞	212115	#NULL!	#NULL!	#NULL!	#NULL!	2
0	崔长会	212398	#NULL!	#NULL!	#NULL!	#NULL!	3
0	李鹏程	212495	#NULL!	#NULL!	#NULL!	#NULL!	3
0	李季	212497	#NULL!	450	#NULL!	#NULL!	1
0	张奶侠	212505	#NULL!	#NULL!	#NULL!	#NULL!	1
0	刘兴忠	213114	#NULL!	#NULL!	#NULL!	#NULL!	1
0	段雪萍	213404	#NULL!	#NULL!	#NULL!	#NULL!	1
0	李慧	213546	#NULL!	#NULL!	4.06	#NULL!	2
0	张蛟	213637	400	600	#NULL!	#NULL!	3
0	郝振平	213931	#NULL!	#NULL!	#NULL!	#NULL!	1
0	任丽娜	213944	#NULL!	#NULL!	#NULL!	#NULL!	1
0	万良水	214326	400	#NULL!	#NULL!	#NULL!	1
0	陈慧娟	214422	#NULL!	600	#NULL!	#NULL!	1
0	王永红	214755	400	#NULL!	#NULL!	#NULL!	2
0	孙京丽	215166	#NULL!	#NULL!	#NULL!	#NULL!	1
0	仵相从	215732	400	600	3.08	12.99	1
0	张锦维	215782	#NULL!	#NULL!	3.34	8.04	3
0	张建群	215826	#NULL!	#NULL!	#NULL!	#NULL!	1
0	丁伟	216120	#NULL!	#NULL!	#NULL!	#NULL!	3
0	姚敏娟	216285	#NULL!	#NULL!	#NULL!	#NULL!	1
0	贺彩珍	216402	#NULL!	#NULL!	#NULL!	#NULL!	1
0	肖敏	216921	400	#NULL!	#NULL!	#NULL!	1
0	陈燕妮	216970	#NULL!	#NULL!	#NULL!	#NULL!	1
0	李治元	217008	#NULL!	#NULL!	#NULL!	#NULL!	2
0	屈乐乐	217117	#NULL!	#NULL!	#NULL!	#NULL!	2
0	王咸生	217919	400	#NULL!	#NULL!	#NULL!	2
0	毛加涛	218127	#NULL!	#NULL!	#NULL!	#NULL!	2
0	雷静	218147	400	#NULL!	#NULL!	#NULL!	1
0	朱信龙	218157	#NULL!	#NULL!	#NULL!	#NULL!	1
0	刘小英	218439	#NULL!	#NULL!	#NULL!	#NULL!	1
0	李凯	218495	#NULL!	#NULL!	#NULL!	#NULL!	2
0	高治斗	218526	500	#NULL!	#NULL!	#NULL!	2
0	武玉翠	218527	#NULL!	#NULL!	#NULL!	#NULL!	2
0	樊林清	218558	500	#NULL!	2.13	4.82	1
0	王欢	218786	#NULL!	#NULL!	#NULL!	#NULL!	2
0	李銮	218788	#NULL!	#NULL!	#NULL!	#NULL!	2
0	金永明	218999	#NULL!	#NULL!	#NULL!	#NULL!	2
0	乃茹月	219291	#NULL!	#NULL!	#NULL!	#NULL!	3
0	夏斌斌	219372	400	#NULL!	#NULL!	#NULL!	2
0	宋欣欣	219393	#NULL!	#NULL!	#NULL!	#NULL!	1
0	徐继先	219484	#NULL!	600	#NULL!	#NULL!	1
0	田勋	219494	400	#NULL!	#NULL!	#NULL!	2
0	巩喜玲	219686	#NULL!	#NULL!	#NULL!	#NULL!	1
0	王小娣	219694	#NULL!	#NULL!	#NULL!	#NULL!	2
0	王西	219699	#NULL!	#NULL!	#NULL!	#NULL!	2
0	王洪波	219841	400	#NULL!	#NULL!	#NULL!	2
0	张启云	219889	#NULL!	#NULL!	#NULL!	#NULL!	1
0	沈文	220167	#NULL!	#NULL!	#NULL!	#NULL!	1
0	刘军涛	220345	#NULL!	#NULL!	#NULL!	#NULL!	2
0	李强	220967	#NULL!	#NULL!	#NULL!	#NULL!	1
0	刘权哲	221047	#NULL!	#NULL!	#NULL!	#NULL!	1
0	裴爱军	221323	#NULL!	#NULL!	#NULL!	#NULL!	1
0	官玲	221364	#NULL!	#NULL!	#NULL!	#NULL!	2
0	王岗耀	221711	400	#NULL!	#NULL!	#NULL!	2
0	覃成才	222039	#NULL!	#NULL!	#NULL!	#NULL!	1
0	明道启	222192	#NULL!	#NULL!	#NULL!	#NULL!	2
0	魏江瑜	222342	#NULL!	#NULL!	#NULL!	#NULL!	2
0	薛明珠	222469	#NULL!	#NULL!	#NULL!	#NULL!	1
0	关博	222472	400	#NULL!	#NULL!	#NULL!	3
0	羊秀本	222949	#NULL!	#NULL!	#NULL!	#NULL!	1
